# Supplementary material for: A new approach to categorization of radiologic inflammation in chronic rhinosinusitis
Source: PLoS One. 2020 Jun 29;15(6):e0235432. doi: 10.1371/journal.pone.0235432 (PMC7323942; doi:10.1371/journal.pone.0235432)
Supplement: S1 Data — (CSV) [file pone.0235432.s012.csv]

StudyID	Surgery	sex	hay_fever	asthma	migraine	center_anxiety_ct	center_age_ct	center_charlson_ct	center_bmi_ct	Frontal_mLM_total	Anteth_mLM_total	Maxillary_mLM_total	Posteth_mLM_total	Sphenoid_mLM_total	OMC_mLM_total	Frontal_LM_total	Anteth_LM_total	Posteth_LM_total	Maxillary_LM_total	Sphenoid_LM_total	OMC_LM_total	latent_class	epos_crs_status	nasal_blockage	nasal_discharge	post_nasal_drip	smell_loss	facial_pain	facial_pressure	z_anxiety_ct	crs_sx_index	z_age	z_bmi	z_charlson	season	epos_CRS_status_priortoct	ct_90days	nc_opacification_bin
1	Yes	female	1	0	0	-4.9427242	-5.8066592	0.84055728	0.043261591	2	2	2	2	1	0	2	2	2	2	1	0	Diffuse	Past	2	2	2	3	1	4		5.5				Spring	Current	0	0
2	No	female	0	0	0	-6.9427242	0.9448806	-2.1594427	-2.7035563	0	0	0	0	0	0	0	0	0	0	0	0	No/Minor	Current	4	3	5	3	3	3	-0.54243928	10	0.10325915	-0.37565169	-1.3424481	Winter	Current	0	0
3	Yes	female	0	0	0	15.057276	1.7963523	1.8405572	0.89736146	0.5	0.5	0.5	2	0	1	0	0	1	0	0	0	No/Minor	Current	4	2	4	2	3	3		8				Spring	Current	0	0
4	No	male	0	0	0	3.0572755	-4.4541612	-2.1594427	6.2188911	0	0	3	0	0	0	0	0	0	2	0	0	Local	Current	4	2	5	1	2	3	0.25857997	7	-0.31895179	0.89726043	-1.3424481	Spring	Current	0	0
5	No	female	1	0	1	11.057276	-5.8449893	-0.15944272	18.319416	0	0	0	0	0	0	0	0	0	0	0	0	No/Minor	Past	3	2	4	2	2	2	0.89939535	6	-0.42771596	2.6235697	-0.042028762	Summer	Past	0	0
6	No	male	0	0	0	-10.942724	1.6430326	1.8405572	1.7174152	0	0	0	0	0	0	0	0	0	0	0	0	No/Minor	Current	5	2	2	4	5	5	-0.86284697	12	0.15785527	0.25506175	1.2583905	Fall	Current	0	0
7	No	female	1	0	1	6.0572758	-3.6245923	-0.15944272	-8.6589632	0	0	0	0	0	0	0	0	0	0	0	0	No/Minor	Current	2	3	5	1	4	3	0.49888575	6.5	-0.25407848	-1.2252738	-0.042028762	Spring	Current	0	0
8	No	female	1	1	1	17.057276	0.63002777	0.84055728	-3.7990525	0	2	1.5	1	0	1.5	0	2	0	1	0	0	Local	Never	2	1	5	1	1	2	1.3800069	3.5	0.078637265	-0.53193969	0.60818088	Spring	Never	0	0
9	No	female	1	0	0	25.057276	6.05371	-1.1594428	-3.5487332	0	1.5	0	0	0	2	0	1	0	0	0	0	No/Minor	Current	4	2	4	3	3	4	2.0208223	9.5	0.50277501	-0.49622798	-0.69223845	Fall	Current	0	0
10	Yes	female	1	1	0	7.0572758	-3.2248662	0.84055728	-1.3829046	0	0	2	0	0	0	0	0	0	2	0	0	Local	Current	4	3	4	2	3	3		8.5				Winter	Current	0	0
11	No	female	1	0	0	-6.9427242	9.4185286	0.84055728	-2.4442937	0	0	1	0	0	0	0	0	0	1	0	0	Local	Current	3	3	5	2	4	5	-0.54243928	9.5	0.76590711	-0.33866432	0.60818088	Fall	Current	1	0
12	No	female	0	0	0	-5.9427242	10.335709	-1.1594428	3.0611544	0	0	1	0	0	0	0	0	0	1	0	0	Local	Current	2	5	4	5	1	1	-0.46233734	8.5	0.83763176	0.44676489	-0.69223845	Fall	Never	1	0
13	No	female	0	0	1	7.0572758	-1.0866047	-1.1594428	-7.6440544	0	0	2	0	0	0	0	0	0	2	0	0	Local	Current	4	1	5	3	3	3	0.57898766	9	-0.05560524	-1.080483	-0.69223845	Fall	Current	0	0
14	No	female	1	0	1	14.057276	1.2569956	1.8405572	6.242353	0	0	0	0	0	0	0	0	0	0	0	0	No/Minor	Current	4	1	3	4	4	3	1.1397011	9.5	0.12766686	0.90060735	1.2583905	Winter	Current	0	0
15	No	male	0	0	0	-14.942724	-13.308371	-2.1594427	2.302506	0	1	1	0	0	1	0	0	0	0	0	0	No/Minor	Never	3	3	3	1	1	3	-1.1832547	5	-1.0113604	0.33853313	-1.3424481	Winter	Never	0	0
16	Yes	female	0	0	0	-12.942724	-19.298788	-0.15944272	-3.8021636	0	0	0.5	0	0	0	0	0	0	0	0	0	No/Minor	Current	5	3	5	1	1	2		7.5				Winter	Current	0	0
17	No	female	0	0	0	27.057276	6.7409105	0.84055728	9.3262033	0	0	0	0	0	1	0	0	0	0	0	0	No/Minor	Past	3	2	2	3	1	1	2.1810262	5	0.55651468	1.3405619	0.60818088	Summer	Never	0	0
18	No	female	0	0	0	-4.9427242	11.04755	0.84055728	7.2834864	0	0	0	0	0	0	0	0	0	0	0	0	No/Minor	Past	3	2	5	1	2	2	-0.38223541	5.5	0.89329821	1.0491397	0.60818088	Fall	Past	0	0
19	No	male	0	0	0	-10.942724	9.7196922	-1.1594428	-0.77226388	0	0	0	0	0	0	0	0	0	0	0	0	No/Minor	Never	3	2	2	1	2	2	-0.86284697	4	0.78945833	-0.10012588	-0.69223845	Spring	Never	0	0
20	No	male	0	0	0	-14.942724	19.293957	-2.1594427	-6.0492191	2	2	2	2	0	2	2	2	2	2	0	0	Diffuse	Past	3	3	4	1	3	3	-1.1832547	6.5	1.5381759	-0.85295737	-1.3424481	Spring	Past	0	0
21	No	female	1	0	1	6.0572758	-9.3959818	-2.1594427	-6.3294959	0	0	0.5	0	0	0	0	0	0	0	0	0	No/Minor	Current	4	2	5	1	3	3	0.49888575	7.5	-0.7054072	-0.89294285	-1.3424481	Winter	Past	0	0
22	Yes	female	0	0	0	-9.9427242	-15.364496	-0.15944272	-7.1704006	0	0.5	0	0	0	0	0	0	0	0	0	0	No/Minor	Past	5	2	3	1	3	3		7.5				Fall	Past	0	0
23	Yes	female	1	1	0	-9.9427242	-3.8189797	0.84055728	-0.44126463	0	0	0	0	0	0	0	0	0	0	0	0	No/Minor	Current	3	3	5	4	2	2		9				Winter	Current	0	0
24	No	male	1	1	0	1.0572755	15.715586	2.8405573	4.5931134	0.5	1.5	1	0	0	0.5	0	1	0	1	0	0	Local	Past	3	3	3	5	1	1	0.098376125	8	1.2583437	0.6653204	1.9086002	Summer	Current	0	0
25	No	female	1	1	0	-2.9427245	-10.534927	-0.15944272	-5.7839899	0	0	0	0	0	0	0	0	0	0	0	0	No/Minor	Past	4	2	2	1	2	3	-0.22203156	5.5	-0.79447401	-0.81511861	-0.042028762	Fall	Current	1	0
26	No	female	1	1	0	-14.942724	10.442485	3.8405573	-0.056499656	0	0	1.5	0	0.5	0	0	0	0	1	0	0	Local	Current	4	3	5	3	3	3	-1.1832547	10	0.84598154	0.001988026	2.55881	Spring	Past	0	0
27	Yes	male	1	0	0	-14.942724	-0.005153602	-1.1594428	3.8818855	0	2	1.5	2	0	2	0	2	2	1	0	0	Diffuse	Past	3	2	2	1	2	2		4				Fall	Past	0	0
28	No	male	1	1	0	-3.9427245	6.2617869	-0.15944272	-0.28841758	0	2	2	1	0	2	0	2	1	2	0	0	Diffuse	Current	4	1	4	2	3	3	-0.3021335	7.5	0.51904684	-0.031098373	-0.042028762	Spring	Past	0	0
29	No	male	1	0	0	1.0572755	22.015381	-1.1594428	3.3715606	0	1	1.5	0	0	1	0	0	0	1	0	0	Local	Current	3	2	5	1	3	5	0.098376125	7.5	1.7509944	0.4910486	-0.69223845	Spring	Past	0	0
30	No	male	1	0	0	-7.9427242	1.3774611	-0.15944272	-1.6363546	2	4	2	4	2	4	2	2	2	2	2	4	Diffuse	Past	4	3	3	2	3	3	-0.62254119	8	0.13708729	-0.22340041	-0.042028762	Spring	Past	0	0
31	No	male	0	0	0	-12.942724	-29.464428	-0.15944272	-9.7246876	0	0	1	0	0	0	0	0	0	1	0	0	Local	Past	3	1	3	3	2	2	-1.0230508	6	-2.274781	-1.3773144	-0.042028762	Summer	Past	1	0
32	No	female	1	0	0	15.057276	-33.209808	-1.1594428	-9.2177467	0	0	0	0	2	0	0	0	0	0	1	0	No/Minor	Never	3	4	3	3	2	2	1.2198031	7.5	-2.5676737	-1.3049922	-0.69223845	Winter	Never	1	0
33	Yes	male	1	1	0	-9.9427242	13.347344	1.8405572	-0.8984049	8	6.5	5	6	5	4	4	3	2	2	3	4	Diffuse	Past	2	2	2	5	1	1		6				Fall	Past	0	1
34	No	female	0	0	1	2.0572755	-22.236502	-0.15944272	-1.1107965	0	0	0	0	0	0	0	0	0	0	0	0	No/Minor	Current	3	3	4	3	4	4	0.17847805	9.5	-1.7095497	-0.14842214	-0.042028762	Fall	Current	1	0
35	No	male	1	0	1	19.057276	-10.781334	-0.15944272	-0.63559306	0	0	2	0	0	2	0	0	0	2	0	0	Local	Never	2	2	2	1	3	3	1.5402107	4	-0.81374329	-0.080627836	-0.042028762	Spring	Never	0	0
36	No	female	0	0	0	-14.942724	15.641664	-1.1594428	16.526093	0	0	1	0	0	0	0	0	0	1	0	0	Local	Never	3	2	1	1	3	3	-1.1832547	4.5	1.252563	2.367727	-0.69223845	Winter	Never	0	0
37	Yes	male	0	0	0	-9.9427242	7.7320127	-2.1594427	0.63781577	2	2	2	4	2	2	2	2	2	2	2	0	Diffuse	Never	2	1	2	5	1	1		5.5				Spring	Never	0	0
38	Yes	female	0	1	0	-4.9427242	1.6813625	0.84055728	0.32460576	5	7	5	6	3	4	3	3	2	2	2	4	Diffuse	Current	4	3	5	5	3	3		12				Spring	Current	0	1
39	No	female	0	0	0	-4.9427242	-0.933285	-1.1594428	-9.7244425	0	0	0	0	0	0	0	0	0	0	0	0	No/Minor	Past	2	1	2	2	2	2	-0.38223541	3.5	-0.043615427	-1.3772796	-0.69223845	Spring	Past	0	0
40	No	female	0	0	1	-5.9427242	-4.2898903	-1.1594428	-5.4060931	0	0.5	1.5	0	0	0.5	0	0	0	1	0	0	Local	Past	4	2	2	3	2	2	-0.46233734	7	-0.30610552	-0.76120651	-0.69223845	Winter	Never	0	0
41	No	female	1	0	0	-3.9427245	-1.9900954	-2.1594427	-2.2307861	0	1	1.5	0	0	0	0	0	0	1	0	0	Local	Past	3	2	4	2	3	3	-0.3021335	7	-0.12625927	-0.30820432	-1.3424481	Fall	Current	0	0
42	No	male	0	1	0	-6.9427242	-14.173532	-1.1594428	8.342783	0	0	0	2	1	0	0	0	1	0	1	0	No/Minor	Past	2	2	3	1	2	3	-0.54243928	4	-1.0790167	1.2002636	-0.69223845	Spring	Past	0	0
43	No	female	0	0	0	-13.942724	-8.2679873	-1.1594428	-9.1757956	0	0	1.5	0	0	0	0	0	0	1	0	0	Local	Current	4	4	2	2	3	3	-1.1031528	8	-0.61719686	-1.2990072	-0.69223845	Fall	Never	0	0
44	No	male	1	1	1	8.0572758	6.5684261	-1.1594428	0.068515368	1	1	1	0	0	0	1	0	0	1	0	0	Local	Past	3	3	3	4	2	3	0.65908962	8.5	0.54302615	0.019823205	-0.69223845	Fall	Past	0	0
45	No	male	0	0	1	-5.9427242	6.2864275	-1.1594428	-6.3403273	0	0	2	0	0	0	0	0	0	2	0	0	Local	Current	2	1	4	4	3	4	-0.46233734	8	0.52097362	-0.89448792	-0.69223845	Winter	Past	0	0
46	No	male	0	0	0	-1.9427245	11.510247	2.8405573	-4.005971	0	0	1	0	0	0	0	0	0	1	0	0	Local	Current	4	1	4	1	2	3	-0.14192964	6	0.92948186	-0.5614593	1.9086002	Winter	Current	1	0
47	No	female	0	1	0	-8.9427242	10.623183	2.8405573	10.838829	0	0.5	1.5	0	0.5	0.5	0	0	0	1	0	0	Local	Past	2	1	5	1	2	1	-0.7026431	3.5	0.86011267	1.5563593	1.9086002	Fall	Never	0	0
48	Yes	female	1	0	0	-9.9427242	-21.872368	-1.1594428	-11.142025	0	1	1	1	0	0	0	1	1	1	0	0	Diffuse	Past	2	2	2	5	2	2		7				Spring	Past	0	0
49	No	female	0	0	0	26.057276	-23.380924	-1.1594428	2.4056759	0	0	0	0	0	0	0	0	0	0	0	0	No/Minor	Past	2	1	2	2	3	3	2.1009243	4.5	-1.7990446	0.35325211	-0.69223845	Fall	Past	0	0
50	No	female	1	0	1	-6.9427242	2.1577485	-0.15944272	-3.761816	0	0	0	0	0	0	0	0	0	0	0	0	No/Minor	Past	2	1	3	3	2	2	-0.54243928	5	0.19810669	-0.5266273	-0.042028762	Spring	Past	0	0
51	No	female	1	1	1	18.057276	-14.920964	0.84055728	-2.1223695	0	0	0	0	0	0	0	0	0	0	0	0	No/Minor	Current	4	1	4	3	4	5	1.4601089	10	-1.137467	-0.29273731	0.60818088	Spring	Past	0	0
52	No	male	1	0	0	5.0572758	9.6567221	-0.15944272	6.2805367	0	0	2	0	0	1	0	0	0	2	0	0	Local	Current	4	3	4	3	2	2	0.41878381	8.5	0.78453439	0.90605503	-0.042028762	Fall	Past	0	0
53	No	female	1	0	0	-10.942724	4.5889602	0.84055728	-6.8077459	0	0	0	0	0	0	0	0	0	0	0	0	No/Minor	Current	2	2	4	1	4	4	-0.86284697	6	0.38822985	-0.96117175	0.60818088	Spring	Current	0	0
54	No	female	1	1	0	-6.9427242	-8.6540241	2.8405573	-0.46307409	0	2	2	1	0	4	0	2	0	2	0	4	Diffuse	Past	3	2	5	3	2	3	-0.54243928	8	-0.64738554	-0.056015488	1.9086002	Winter	Past	0	1
55	Yes	female	1	1	0	3.0572755	5.0133271	1.8405572	-2.2354395	0	1	1	0	0	0	0	1	0	1	0	0	Local	Past	4	1	2	1	2	3		5				Spring	Past	0	0
56	No	female	1	0	0	1.0572755	11.069453	-0.15944272	3.9778266	0	0	0	0	0	0	0	0	0	0	0	0	No/Minor	Never	1	1	2	1	1	1	0.098376125	0.5	0.89501113	0.57754093	-0.042028762	Fall	Never	0	0
57	No	male	1	0	1	7.0572758	23.151588	2.8405573	11.994467	0	0	1	0	0	0	0	0	0	1	0	0	Local	Past	3	3	3	1	3	3	0.57898766	6	1.8398471	1.7212275	1.9086002	Spring	Current	0	0
58	No	male	0	1	0	-5.9427242	10.565688	1.8405572	4.8110514	0	0.5	0.5	0	0	1	0	0	0	0	0	0	No/Minor	Current	5	2	4	4	2	2	-0.46233734	10	0.85561651	0.69641221	1.2583905	Spring	Current	0	0
59	Yes	male	1	0	1	1.0572755	-15.02774	-1.1594428	8.9946384	0	0	1.5	0	0	0	0	0	0	1	0	0	Local	Past	3	2	2	2	3	4		6.5				Winter	Past	0	0
60	No	female	0	0	1	-2.9427245	-15.838144	-0.15944272	-2.5420377	1	2.5	1	2.5	0	2.5	0	2	2	1	0	2	Diffuse	Current	4	2	4	1	2	3	-0.22203156	6.5	-1.2091913	-0.35260886	-0.042028762	Spring	Past	1	0
61	No	female	1	1	1	23.057276	-0.26251158	-0.15944272	-2.3151121	0	2	1	1	0	1	0	2	0	0	0	0	No/Minor	Current	3	3	5	5	3	3	1.8606185	11	0.008839695	-0.32023457	-0.042028762	Spring	Current	0	0
62	Yes	female	0	1	0	-5.9427242	0.057816967	2.8405573	0.51331478	0	1	0.5	0	0	1	0	0	0	0	0	0	No/Minor	Current	4	2	3	4	1	2		8				Spring	Past	0	0
63	No	female	0	0	0	-13.942724	-3.9996779	-1.1594428	-5.4975433	0	0	0	0	0	0	0	0	0	0	0	0	No/Minor	Never	1	1	1	1	1	2	-1.1031528	0.5	-0.28341076	-0.77425313	-0.69223845	Spring	Never	0	0
64	No	female	1	0	0	-14.942724	22.907919	-0.15944272	1.2882434	0	0	0	0	0	0	0	0	0	0	0	0	No/Minor	Past	3	2	5	2	1	1	-1.1832547	5.5	1.8207921	0.19383429	-0.042028762	Spring	Past	0	0
65	No	female	0	0	0	-14.942724	-4.3583364	-1.1594428	4.0532732	0	0	1	0	0	0	0	0	0	1	0	0	Local	Never	2	1	4	1	1	1	-1.1832547	2.5	-0.31145817	0.58830452	-0.69223845	Spring	Never	0	0
66	No	female	1	1	0	15.057276	-28.155735	2.8405573	17.643026	1	3.5	0.5	3	1	2	1	2	2	0	1	0	Diffuse	Current	3	4	5	5	3	4	1.2198031	12	-2.1724401	2.5270731	1.9086002	Winter	Current	0	0
67	No	male	1	1	0	-6.9427242	0.085195474	-2.1594427	-0.84898567	0	4.5	2	4	1	4	0	2	2	2	1	4	Diffuse	Current	4	3	4	1	4	4	-0.54243928	8.5	0.036030658	-0.11107123	-1.3424481	Spring	Current	0	0
68	No	female	0	0	1	-1.9427245	-29.751902	-1.1594428	-7.951519	0	0	0	0	1	1	0	0	0	0	1	0	No/Minor	Past	2	2	3	1	2	2	-0.14192964	3.5	-2.297262	-1.1243471	-0.69223845	Fall	Never	0	0
69	Yes	male	1	0	0	13.057276	15.4418	-0.15944272	-6.7795801	2	1	2	0	0	0	2	1	0	2	0	0	Diffuse	Current	2	1	4	1	2	4		4.5				Spring	Current	0	0
70	No	female	1	0	0	-10.942724	-5.9681926	1.8405572	-6.7329402	0	1	2	0	0	0	0	1	0	2	0	0	Local	Past	2	1	3	1	2	2	-0.86284697	3	-0.43735057	-0.95049983	1.2583905	Summer	Past	0	0
71	No	female	0	0	0	-12.942724	-8.4377337	-0.15944272	0.64461809	0	1	0	0	0	0	0	0	0	0	0	0	No/Minor	Current	3	2	5	4	2	3	-1.0230508	9	-0.63047147	0.1020124	-0.042028762	Spring	Current	1	0
72	No	female	1	0	1	-12.942724	-5.4644279	-2.1594427	17.763855	0	0	0	0	0	0	0	0	0	0	0	0	No/Minor	Past	2	1	1	1	2	1	-1.0230508	1.5	-0.39795563	2.5443113	-1.3424481	Fall	Past	0	0
73	No	female	0	0	0	8.0572758	-2.053066	3.8405573	-8.4687872	0	0	0.5	0	0	0.5	0	0	0	0	0	0	No/Minor	Past	3	3	4	1	1	2	0.65908962	5	-0.13118352	-1.1981425	2.55881	Summer	Current	0	0
74	No	male	1	0	1	-4.9427242	13.922294	1.8405572	2.4673679	0	0	0	0	0	0	0	0	0	0	0	0	No/Minor	Current	4	2	3	4	3	2	-0.38223541	9	1.1181066	0.36205325	1.2583905	Fall	Current	0	0
75	No	male	0	0	1	-5.9427242	-12.007892	-1.1594428	3.6259599	0	0	0	0	0	0	0	0	0	0	0	0	No/Minor	Past	2	3	1	2	3	3	-0.46233734	5	-0.90966147	0.52734268	-0.69223845	Spring	Past	0	0
76	No	male	1	0	0	-5.9427242	-2.8443048	-0.15944272	-5.6708817	0	0	2	0	2	0	0	0	0	2	2	0	No/Minor	Current	4	2	5	3	4	3	-0.46233734	10	-0.19305938	-0.7989822	-0.042028762	Spring	Past	0	0
77	No	male	1	0	0	-13.942724	-6.9291782	-1.1594428	-0.79660791	0	0	0.5	0	0	0	0	0	0	0	0	0	No/Minor	Past	4	3	3	1	2	2	-1.1031528	6	-0.51250076	-0.10359882	-0.69223845	Spring	Current	0	0
78	No	male	1	1	0	-9.9427242	-19.783388	1.8405572	3.5192986	1	1	2	0	0	0.5	0	0	0	1	0	0	Local	Past	4	3	3	1	3	3	-0.78274506	7	-1.5177135	0.51212573	1.2583905	Winter	Past	1	0
79	Yes	female	1	1	1	35.057274	-4.3501229	3.8405573	4.1990976	0	0	2	2	0	0	0	0	2	2	0	0	Diffuse	Current	4	4	4	3	4	4		11				Winter	Current	0	0
80	No	female	1	0	1	13.057276	-4.4733262	-1.1594428	-8.8282156	0	0	0	0	0.5	0	0	0	0	0	0	0	No/Minor	Current	4	3	5	5	4	4	1.0595993	13	-0.32045051	-1.24942	-0.69223845	Summer	Current	0	0
81	No	female	0	0	1	9.0572758	-13.385031	-1.1594428	5.6376801	0	0	0	0	0	0	0	0	0	0	0	0	No/Minor	Current	4	4	4	2	3	3	0.73919153	9	-1.0173553	0.8143425	-0.69223845	Fall	Past	0	0
82	No	male	0	0	0	-12.942724	-13.042799	-2.1594427	1.658403	0	0	1	0	0	0	0	0	0	0	0	0	No/Minor	Never	2	2	1	1	1	1	-1.0230508	1.5	-0.99059242	0.24664268	-1.3424481	Fall	Never	0	0
83	No	female	1	1	1	-4.9427242	-1.4808552	1.8405572	-0.19018412	0	0	0	0	0	0	0	0	0	0	0	0	No/Minor	Current	4	3	5	1	3	3	-0.38223541	8	-0.08643622	-0.017083893	1.2583905	Spring	Past	0	0
84	No	female	1	1	1	3.0572755	-8.5253448	0.84055728	-3.8173409	0	0	2	0	0	0	0	0	0	1	0	0	Local	Past	3	2	2	3	4	5	0.25857997	8.5	-0.63732255	-0.5345487	0.60818088	Fall	Never	0	0
85	No	male	1	1	1	18.057276	-14.4172	-0.15944272	-6.1589794	0.5	1.5	0.5	0.5	0.5	0	0	1	0	0	0	0	No/Minor	Current	4	3	5	3	4	4	1.4601089	11	-1.0980721	-0.86861622	-0.042028762	Fall	Current	0	0
86	No	male	0	0	0	-0.94272447	-4.158473	1.8405572	9.764327	1	1	2.5	0	0	2.5	0	0	0	1	0	2	Local	Past	4	3	3	1	3	3	-0.061827723	7	-0.29582864	1.4030666	1.2583905	Spring	Current	0	0
87	Yes	male	1	0	0	4.0572758	-1.8203486	-2.1594427	-4.5798483	0	0	0	0	0	0	0	0	0	0	0	0	No/Minor	Past	4	2	2	1	3	3		6				Spring	Past	0	0
88	No	female	1	0	0	1.0572755	-10.948343	-0.15944272	-7.0045099	0	0	0	0	0	0	0	0	0	0	0	0	No/Minor	Past	2	1	2	1	1	1	0.098376125	1.5	-0.82680374	-0.98924285	-0.042028762	Spring	Past	0	0
89	No	female	1	1	0	30.057276	15.997584	-1.1594428	3.0722346	0	0	0	0	0	0.5	0	0	0	0	0	0	No/Minor	Current	3	2	5	1	3	4	2.4213319	7	1.2803962	0.44834584	-0.69223845	Summer	Past	0	0
90	No	female	0	0	1	-9.9427242	4.2138743	-1.1594428	2.078582	0	0	0	0	0	0	0	0	0	0	0	0	No/Minor	Current	4	3	4	2	3	4	-0.78274506	9	0.35889789	0.30658743	-0.69223845	Spring	Current	0	0
91	No	female	0	0	1	-10.942724	2.8997061	-0.15944272	-9.0671196	0	0.5	0.5	1	0.5	0	0	0	0	0	0	0	No/Minor	Current	4	3	5	3	4	4	-0.86284697	11	0.25612834	-1.2835032	-0.042028762	Summer	Current	1	0
92	No	female	1	0	0	18.057276	7.8798566	-2.1594427	-8.3823442	0	0	1	0	0	0	0	0	0	1	0	0	Local	Never	3	3	3	1	3	3	1.4601089	6	0.64558148	-1.1858106	-1.3424481	Fall	Never	0	0
93	No	female	0	0	1	40.057274	-12.514394	-1.1594428	16.591694	0	0	0	0	0	0	0	0	0	0	0	0	No/Minor	Past	3	1	5	1	3	3	3.2223511	6	-0.94927031	2.3770862	-0.69223845	Spring	Past	0	0
94	No	female	1	0	0	18.057276	-2.2803075	0.84055728	8.8031702	2	5	2	3	0	4	2	2	2	2	0	4	Diffuse	Current	5	4	3	5	3	4	1.4601089	13	-0.14895405	1.2659439	0.60818088	Spring	Current	0	0
95	No	female	1	0	0	9.0572758	22.417845	-0.15944272	3.1892824	0.5	0	0	0.5	1	0	0	0	0	0	1	0	No/Minor	Current	3	2	4	5	2	2	0.73919153	9	1.7824677	0.46504414	-0.042028762	Fall	Current	0	0
96	No	male	0	0	0	8.0572758	2.2919033	-0.15944272	-3.9276762	0	0.5	0.5	0	0.5	1	0	0	0	0	0	0	No/Minor	Current	3	3	5	2	2	4	0.65908962	8	0.20859748	-0.55028945	-0.042028762	Winter	Current	0	0
97	No	male	0	0	1	24.057276	20.296009	0.84055728	-10.3019	0	0	0	0	0	0	0	0	0	0	0	0	No/Minor	Past	2	2	5	1	2	2	1.9407204	4.5	1.616538	-1.4596617	0.60818088	Fall	Past	0	0
98	No	female	1	1	1	11.057276	-20.448685	-2.1594427	-3.9239669	0	0	0	0	0	0	0	0	0	0	0	0	No/Minor	Past	2	1	5	1	3	3	0.89939535	5	-1.5697403	-0.54976046	-1.3424481	Fall	Past	1	0
99	Yes	male	1	1	0	-12.942724	23.036598	-0.15944272	-3.509629	0	0.5	1.5	0.5	0	1.5	0	0	0	1	0	0	Local	Current	4	3	4	1	1	2		6				Winter	Past	0	1
100	No	female	1	0	1	16.057276	-19.909328	-1.1594428	8.1861782	0	0	0	0	1	0	0	0	0	0	0	0	No/Minor	Current	5	3	5	3	2	4	1.2999049	11	-1.5275621	1.1779218	-0.69223845	Spring	Past	0	0
101	No	male	0	0	1	-2.9427245	-3.5451946	-2.1594427	1.8474525	0	0	2	0	0	0	0	0	0	2	0	0	Local	Never	4	3	3	3	2	2	-0.22203156	8	-0.24786969	0.27361366	-1.3424481	Spring	Never	0	0
102	No	male	0	1	0	-9.9427242	22.560213	-1.1594428	13.423946	0	0	0	0	0	0	0	0	0	0	0	0	No/Minor	Current	4	4	2	3	3	3	-0.78274506	9	1.7936008	1.9251626	-0.69223845	Spring	Current	0	0
103	Yes	male	0	0	0	2.0572755	7.1187344	-1.1594428	-5.4616971	1	2	1	3	1	1	0	2	2	1	1	0	Diffuse	Current	4	3	4	3	4	4		10.5				Fall	Current	0	0
104	No	female	0	0	0	-13.942724	-10.335065	-1.1594428	-8.1574764	0	0	3	0	0	0	0	0	0	2	0	0	Local	Current	4	1	1	1	4	4	-1.1031528	6	-0.77884448	-1.1537298	-0.69223845	Summer	Never	1	0
105	No	female	1	1	1	-8.9427242	2.2234569	1.8405572	7.2114992	0	0	1	0	0	0	0	0	0	1	0	0	Local	Current	4	3	4	2	3	3	-0.7026431	8.5	0.20324515	1.0388697	1.2583905	Spring	Past	0	0
106	Yes	male	0	0	0	-10.942724	25.057133	-2.1594427	-4.7835274	5	4	4	3	0	2	2	2	2	2	0	2	Diffuse	Past	2	5	5	2	2	2		7				Summer	Past	0	1
107	No	female	0	0	0	-3.9427245	-4.7361598	-1.1594428	5.0978589	0	0	0	0	0	0	0	0	0	0	0	0	No/Minor	Past	3	3	4	1	2	3	-0.3021335	6	-0.34100431	0.73732942	-0.69223845	Spring	Past	0	0
108	No	male	1	1	0	-14.942724	11.575955	0.84055728	4.3119421	0	0	0	2	0	0	0	0	1	0	0	0	No/Minor	Past	3	3	4	2	2	2	-1.1832547	6.5	0.93462002	0.62520754	0.60818088	Summer	Past	0	0
109	No	male	0	0	1	12.057276	0.21935016	-2.1594427	4.092504	2	1.5	1.5	0.5	0.5	2	2	1	0	1	0	2	Diffuse	Past	3	1	3	5	3	3	0.97949731	9	0.046521742	0.59390128	-1.3424481	Fall	Current	1	0
110	Yes	male	0	0	0	6.0572758	8.8654833	0.84055728	1.3492974	0	0.5	1.5	1.5	0	0	0	0	1	1	0	0	Diffuse	Current	3	4	3	3	4	4		9.5				Fall	Past	1	0
111	No	female	0	1	0	-3.9427245	-7.0359545	2.8405573	-3.4019825	0	1	2	2	1	2	0	1	2	2	1	2	Diffuse	Past	3	3	2	5	3	3	-0.3021335	9.5	-0.5208506	-0.47529212	1.9086002	Spring	Never	0	0
112	No	female	0	1	1	24.057276	-8.2241821	1.8405572	18.47887	0	0	0	0	0	0	0	0	0	0	0	0	No/Minor	Past	3	3	3	1	1	1	1.9407204	4	-0.61377132	2.6463182	1.2583905	Summer	Past	1	0
113	No	female	0	0	0	-14.942724	11.274792	0.84055728	-1.1667303	0	0	1	0	0	0.5	0	0	0	0	0	0	No/Minor	Past	3	1	3	1	1	1	-1.1832547	3	0.91106874	-0.15640204	0.60818088	Spring	Past	0	0
114	No	female	0	0	0	-3.9427245	-6.3022103	-1.1594428	3.7174149	0.5	0	0	0	0	0	0	0	0	0	0	0	No/Minor	Past	4	1	3	3	3	3	-0.3021335	8	-0.4634712	0.54038978	-0.69223845	Summer	Current	0	0
115	No	female	1	1	1	-10.942724	-18.513025	2.8405573	-5.0983124	0	1	2	1	2	0	0	1	1	2	2	0	Diffuse	Never	2	1	2	1	3	3	-0.86284697	3.5	-1.4183699	-0.7172972	1.9086002	Winter	Never	0	0
116	No	female	0	0	0	-11.942724	3.6964207	-2.1594427	-2.7176447	0	1	2	0	0	1	0	0	0	2	0	0	Local	Past	3	1	3	1	1	1	-0.94294888	3	0.31843227	-0.3776615	-1.3424481	Fall	Past	0	0
117	No	male	1	0	0	-5.9427242	-0.82650882	-1.1594428	-2.8120244	0	0	2	0	0	1.5	0	0	0	2	0	0	Local	Current	4	3	4	4	3	3	-0.46233734	10.5	-0.035265639	-0.3911263	-0.69223845	Summer	Current	1	0
118	No	male	1	0	1	7.0572758	-4.6731892	-0.15944272	-2.3483233	0	0	0.5	0	0	0	0	0	0	0	0	0	No/Minor	Current	4	2	3	3	3	4	0.57898766	9	-0.33608004	-0.32497284	-0.042028762	Winter	Current	0	0
119	No	female	0	0	0	-12.942724	14.584853	-1.1594428	-5.3344808	0	1	0	0	0.5	0	0	0	0	0	0	0	No/Minor	Current	4	1	4	5	2	2	-1.0230508	9.5	1.1699195	-0.75098991	-0.69223845	Spring	Past	0	0
120	No	male	0	0	0	6.0572758	20.129002	-0.15944272	-2.7713387	0	1	1	0	0	0	0	1	0	1	0	0	Local	Never	2	1	4	1	1	1	0.49888575	2.5	1.6034774	-0.38532165	-0.042028762	Spring	Never	0	0
121	No	female	1	0	0	-3.9427245	-20.610218	-0.15944272	-3.4273233	0.5	2	2	2	1	2.5	0	2	2	2	1	2	Diffuse	Current	4	3	4	3	2	2	-0.3021335	8.5	-1.5823724	-0.47890708	-0.042028762	Fall	Current	1	0
122	No	male	0	0	0	-13.942724	15.14885	-1.1594428	-1.5104223	0	0	0	0	1	0	0	0	0	0	1	0	No/Minor	Past	3	2	3	3	3	3	-1.1031528	7.5	1.2140244	-0.20543435	-0.69223845	Spring	Past	0	0
123	No	female	0	0	0	3.0572755	2.075613	-1.1594428	2.7050023	0	0	0	0	0	0	0	0	0	0	0	0	No/Minor	Current	3	2	4	3	4	4	0.25857997	9	0.19168341	0.39595488	-0.69223845	Summer	Current	0	0
124	No	female	1	0	1	-14.942724	-14.373395	0.84055728	-1.9931487	0	0	1	0	0	0	0	0	0	1	0	0	Local	Current	4	2	5	2	3	3	-1.1832547	8.5	-1.0946462	-0.27430212	0.60818088	Spring	Current	0	0
125	No	male	0	0	1	13.057276	-1.924387	0.84055728	18.662193	0	0	1	0	0	0	0	0	0	1	0	0	Local	Current	4	3	3	2	3	4	1.0595993	8.5	-0.12112082	2.6724718	0.60818088	Winter	Current	0	0
126	No	female	0	0	0	-2.9427245	8.1098366	1.8405572	-2.0433815	0	1	1	0	0	1.5	0	0	0	1	0	0	Local	Current	4	4	5	2	4	3	-0.22203156	10	0.66356593	-0.28146842	1.2583905	Spring	Current	0	0
127	Yes	female	1	1	0	29.057276	8.0988846	-1.1594428	1.7404717	0	0	0	0	0	0	0	0	0	0	0	0	No/Minor	Current	2	3	5	5	3	3		10				Summer	Past	0	0
128	No	male	0	0	0	21.057276	1.267947	0.84055728	-2.6230042	1.5	1.5	1	0.5	0	1.5	1	1	0	0	0	0	Diffuse	Past	3	3	3	2	3	3	1.7004147	7	0.12852301	-0.36415967	0.60818088	Fall	Past	0	0
129	No	female	1	1	1	18.057276	9.9168177	1.8405572	11.193879	0	1.5	2	1	0	1	0	1	0	2	0	0	Local	Current	4	3	5	3	3	3	1.4601089	10	0.804874	1.607012	1.2583905	Summer	Past	0	0
130	No	female	0	0	0	20.057276	-6.0558038	1.8405572	-8.5174189	0	1	0	1	0	0.5	0	1	0	0	0	0	No/Minor	Current	4	2	4	3	5	5	1.6203127	11	-0.44420195	-1.2050805	1.2583905	Summer	Current	0	0
131	No	female	1	1	0	-7.9427242	25.292587	2.8405573	13.167105	4	4	4.5	2	0	2	2	2	1	2	0	2	Diffuse	Never	3	3	2	3	1	1	-0.62254119	5.5	2.0072756	1.8885201	1.9086002	Fall	Never	0	1
132	No	female	0	1	1	-2.9427245	-22.132463	-1.1594428	7.4847927	0	0	0	0	0	0	0	0	0	0	0	0	No/Minor	Past	3	2	3	1	2	2	-0.22203156	4.5	-1.7014138	1.0778587	-0.69223845	Spring	Past	0	0
133	No	male	0	0	0	-0.94272447	12.339815	-0.15944272	-3.509629	0	0	3	0	0	2	0	0	0	1	0	2	Local	Past	4	3	3	1	1	3	-0.061827723	6	0.99435484	-0.49064919	-0.042028762	Spring	Past	0	0
134	No	female	0	0	1	-6.9427242	-28.563675	-1.1594428	-12.543268	1	2	1	1.5	0.5	2	1	1	1	1	0	2	Diffuse	Current	5	3	3	5	3	3	-0.54243928	12	-2.2043414	-1.7794244	-0.69223845	Spring	Current	0	1
135	No	female	0	0	0	6.0572758	-1.3165841	0.84055728	-5.8839121	0	0	0	0	0	0	0	0	0	0	0	0	No/Minor	Current	3	3	4	2	4	4	0.49888575	8.5	-0.073589958	-0.8293739	0.60818088	Spring	Current	0	0
136	Yes	female	0	0	1	1.0572755	-1.190643	-0.15944272	-1.4731694	0	0	1	0.5	0	0	0	0	0	0	0	0	No/Minor	Current	5	2	4	5	3	3		12				Summer	Past	0	0
137	Yes	female	1	1	0	23.057276	-31.723154	-1.1594428	8.1291485	1	0	1	0	1	2	0	0	0	0	0	2	No/Minor	Past	4	3	3	1	3	3		7				Spring	Past	0	0
138	No	female	1	0	0	-0.94272447	20.074244	1.8405572	-8.0126886	0	0	0	0	0	0	0	0	0	0	0	0	No/Minor	Current	4	3	5	3	4	4	-0.061827723	11	1.5991954	-1.1330737	1.2583905	Spring	Current	0	0
139	No	female	1	0	0	1.0572755	-10.022949	-0.15944272	-0.82786709	0	0	0	0	0	0	0	0	0	0	0	0	No/Minor	Current	4	4	4	1	3	3	0.098376125	8	-0.75443679	-0.10805843	-0.042028762	Spring	Current	0	0
140	No	female	1	1	1	-12.942724	-22.907276	-0.15944272	-3.3493123	1	1.5	3	0.5	1.5	4	1	1	0	2	1	4	Diffuse	Current	4	3	5	1	4	4	-1.0230508	9	-1.7620047	-0.46777779	-0.042028762	Spring	Past	0	0
141	No	male	1	0	0	0.057275541	-0.87031448	0.84055728	2.0570798	0.5	0.5	0.5	0	0	2	0	0	0	0	0	2	No/Minor	Current	4	2	3	4	3	4	0.018274203	10	-0.038691171	0.30351967	0.60818088	Summer	Current	0	0
142	No	male	1	0	0	-12.942724	-3.6820872	-2.1594427	-0.74514198	0	1	2	0	0	0	0	0	0	2	0	0	Local	Current	4	3	3	4	4	4	-1.0230508	11	-0.25857466	-0.096256472	-1.3424481	Winter	Never	0	0
143	No	female	1	1	0	-8.9427242	-36.946976	-1.1594428	-10.514905	0	1.5	2	1	0	0	0	1	0	2	0	0	Local	Past	3	1	3	3	2	2	-0.7026431	6	-2.8599241	-1.49005	-0.69223845	Fall	Past	0	0
144	No	female	1	0	1	37.057274	-11.657447	-1.1594428	-2.8352947	0	1	1.5	0	0	1	0	0	0	1	0	0	Local	Current	4	2	5	3	4	4	2.9820454	10.5	-0.88225633	-0.39444605	-0.69223845	Spring	Current	0	0
145	No	female	0	0	0	-10.942724	18.070137	-1.1594428	-5.6160164	0	1	1	0	0	1	0	0	0	0	0	0	No/Minor	Current	4	2	5	3	3	3	-0.86284697	9.5	1.4424722	-0.79115498	-0.69223845	Spring	Never	0	0
146	No	female	1	0	1	0.057275541	-21.595844	-0.15944272	1.2246343	0	1.5	2	0.5	0	0.5	0	1	0	2	0	0	Local	Current	4	3	4	4	3	3	0.018274203	10.5	-1.6594495	0.18475996	-0.042028762	Fall	Current	1	0
147	No	male	1	0	0	6.0572758	-0.39392841	-0.15944272	-5.6339488	0	0	0	0	0	0	0	0	0	0	0	0	No/Minor	Past	3	3	4	2	2	2	0.49888575	6.5	-0.001437201	-0.79371333	-0.042028762	Winter	Current	0	0
148	No	male	0	1	0	13.057276	13.517092	3.8405573	-0.94330788	2	2	2.5	0	0	3.5	2	2	0	1	0	2	Diffuse	Current	4	3	4	2	3	3	1.0595993	8.5	1.0864191	-0.12452762	2.55881	Spring	Past	0	0
149	No	female	1	1	1	-1.9427245	-5.921649	-0.15944272	3.3314223	1	3	2	4	2	3.5	1	2	2	2	2	2	Diffuse	Past	3	2	2	2	2	2	-0.14192964	5	-0.43371087	0.48532233	-0.042028762	Summer	Past	0	1
150	No	male	1	1	0	-14.942724	16.558844	1.8405572	7.1217508	0	1	1	0	0	1	0	0	0	0	0	0	No/Minor	Current	4	3	4	3	3	3	-1.1832547	9.5	1.3242877	1.0260658	1.2583905	Spring	Current	0	0
151	No	female	0	1	1	39.057274	-26.22555	-2.1594427	2.0599475	0	0	0	0	0	0	0	0	0	0	0	0	No/Minor	Never	2	2	2	1	2	2	3.1422493	3	-2.0214975	0.30392891	-1.3424481	Fall	Never	0	0
152	No	male	1	1	0	7.0572758	1.5006644	-0.15944272	5.0425038	0	2	1	0	1	1	0	2	0	1	1	0	Diffuse	Past	3	2	2	1	2	2	0.57898766	4	0.14672191	0.72943223	-0.042028762	Fall	Past	0	0
153	No	female	1	0	0	-7.9427242	4.5725331	-1.1594428	13.074607	0	0	0	0.5	0	0.5	0	0	0	0	0	0	No/Minor	Never	2	1	2	1	1	1	-0.62254119	1.5	0.38694531	1.8753245	-0.69223845	Spring	Never	0	0
154	Yes	female	1	1	0	-10.942724	2.9900551	0.84055728	11.356953	0	1	1	0	0	1	0	0	0	0	0	0	No/Minor	Past	2	2	3	5	2	2		7.5				Spring	Past	0	0
155	No	female	1	1	0	-6.9427242	5.6868382	-0.15944272	-1.3667287	0	2	2	2	0	4	0	2	2	2	0	4	Diffuse	Past	2	2	3	2	1	1	-0.54243928	3.5	0.47408503	-0.18493441	-0.042028762	Spring	Past	0	0
156	Yes	male	1	0	1	-13.942724	-17.133148	-1.1594428	12.289783	0	1	1	0	0	1	0	0	0	0	0	0	No/Minor	Current	4	4	4	2	3	3		9				Spring	Past	0	0
157	Yes	male	0	1	0	-3.9427245	6.1741757	0.84055728	5.6506224	1	3	1	1	1	0	0	2	0	0	0	0	No/Minor	Past	5	2	3	1	3	3		7.5				Winter	Past	0	0
158	No	female	0	0	1	44.057274	-0.28167653	0.84055728	-4.5763788	0	2	2	0	0	2	0	2	0	2	0	0	Local	Past	2	1	2	2	5	5	3.5427589	6.5	0.007340968	-0.64283597	0.60818088	Fall	Past	0	0
159	No	female	1	1	1	12.057276	5.5745864	-0.15944272	4.8186698	1	2.5	1.5	1	0	2	0	2	0	1	0	0	Local	Past	2	1	2	1	3	3	0.97949731	3.5	0.46530688	0.69749904	-0.042028762	Spring	Past	0	0
160	No	female	0	1	1	-4.9427242	7.4691792	3.8405573	10.766325	0	0	0.5	0	0	0	0	0	0	0	0	0	No/Minor	Current	3	1	5	1	4	4	-0.38223541	7	0.61346596	1.5460153	2.55881	Fall	Current	0	0
161	No	male	1	0	0	-9.9427242	3.6690421	-2.1594427	-3.3977416	2	1	1.5	1	0	1	2	1	0	1	0	0	Diffuse	Past	2	2	2	1	1	2	-0.78274506	2.5	0.3162913	-0.47468692	-1.3424481	Spring	Past	0	0
162	No	female	1	1	1	10.057276	-17.048275	-2.1594427	-5.1913576	1	0.5	1	0	0	0	0	0	0	0	0	0	No/Minor	Current	5	1	2	4	4	4	0.81929344	10.5	-1.3038247	-0.73057127	-1.3424481	Spring	Never	0	0
163	No	male	0	0	1	-13.942724	-6.7785964	-2.1594427	4.0002103	0	0	0.5	0	0	0	0	0	0	0	0	0	No/Minor	Past	3	4	3	2	3	3	-1.1031528	7.5	-0.50072515	0.58073443	-1.3424481	Spring	Past	0	0
164	No	female	1	1	0	-1.9427245	-4.5445104	-0.15944272	3.9142466	0	0	1.5	0	0	0	0	0	0	1	0	0	Local	Current	4	2	4	3	3	3	-0.14192964	9	-0.32601705	0.56847042	-0.042028762	Winter	Past	0	0
165	No	female	1	0	1	-6.9427242	8.4493294	1.8405572	-9.2791471	0	1	0	0	0	0	0	0	0	0	0	0	No/Minor	Current	4	2	5	1	4	4	-0.54243928	8.5	0.69011462	-1.3137517	1.2583905	Spring	Current	0	0
166	No	female	1	0	0	4.0572758	-0.48701534	-2.1594427	-5.8218646	0	4	2	3	0	4	0	2	2	2	0	4	Diffuse	Past	3	4	4	2	3	3	0.33868191	8	-0.008716644	-0.82052213	-1.3424481	Summer	Past	0	0
167	No	female	1	0	1	-14.942724	-7.9640861	-1.1594428	-3.9078012	0	0	1	0	0	0	0	0	0	1	0	0	Local	Current	4	2	5	3	3	3	-1.1832547	9.5	-0.59343171	-0.54745406	-0.69223845	Winter	Current	0	0
168	Yes	female	1	0	0	37.057274	23.707373	3.8405573	-5.181911	0	0	0.5	2.5	0	1.5	0	0	1	0	0	0	No/Minor	Past	3	3	5	1	3	2		6.5				Fall	Past	1	0
169	No	female	1	0	0	-14.942724	-19.764223	-2.1594427	10.143167	0	2.5	1	2.5	0	4	0	1	1	1	0	4	Diffuse	Past	3	2	2	1	3	3	-1.1832547	5	-1.5162148	1.4571131	-1.3424481	Spring	Past	0	0
170	No	female	1	0	1	-0.94272447	19.614285	0.84055728	-7.4339166	0	2	0.5	2	0	2.5	0	2	2	0	0	2	Diffuse	Current	4	2	5	3	4	4	-0.061827723	10.5	1.5632259	-1.0505038	0.60818088	Spring	Current	0	0
171	No	female	1	1	0	27.057276	13.703265	1.8405572	7.8385201	0	0.5	0.5	0.5	0	0	0	0	0	0	0	0	No/Minor	Past	3	2	1	1	1	1	2.1810262	2.5	1.100978	1.1283232	1.2583905	Spring	Past	1	0
172	No	female	1	1	1	3.0572755	-16.079075	1.8405572	-7.6651182	0.5	1.5	2	1.5	0	2	0	1	1	2	0	2	Diffuse	Never	3	2	3	3	2	2	0.25857997	6.5	-1.2280322	-1.0834879	1.2583905	Fall	Never	1	0
173	No	male	0	0	0	-9.9427242	22.721746	1.8405572	-8.0518074	0	1	0.5	0	0	1	0	0	0	0	0	0	No/Minor	Never	4	2	3	1	1	1	-0.78274506	4.5	1.8062332	-1.1386547	1.2583905	Spring	Past	0	0
174	No	female	1	0	0	6.0572758	-29.88332	-1.1594428	-8.1131811	0	1	0	0	0	0	0	0	0	0	0	0	No/Minor	Current	5	3	4	1	3	3	0.49888575	8.5	-2.3075387	-1.1474104	-0.69223845	Winter	Current	0	0
175	No	male	0	0	0	-7.9427242	9.4814997	-0.15944272	1.6180292	0	1	1	0	0	1	0	0	0	0	0	0	No/Minor	Never	3	3	2	1	2	2	-0.62254119	4.5	0.77083164	0.2408832	-0.042028762	Spring	Never	0	0
176	No	male	0	0	0	14.057276	-19.34807	-0.15944272	-2.1408689	0	1	0.5	0	0	1	0	0	0	0	0	0	No/Minor	Current	3	3	4	1	4	4	1.1397011	7.5	-1.4836713	-0.29537651	-0.042028762	Spring	Past	0	0
177	No	male	1	0	0	-1.9427245	19.189919	-1.1594428	1.6248294	0	2	2	0.5	0	0	0	2	0	2	0	0	Local	Past	3	1	3	4	2	2	-0.14192964	7	1.5300404	0.241853	-0.69223845	Spring	Past	0	0
178	No	female	1	0	0	30.057276	23.315859	-0.15944272	-3.5905201	0	0	1.5	0	0	0	0	0	0	1	0	0	Local	Past	2	2	4	2	1	1	2.4213319	4	1.8526931	-0.50218964	-0.042028762	Winter	Past	0	0
179	No	female	1	0	1	10.057276	-11.961348	-1.1594428	-6.4747367	0	1	0	0	0	1	0	0	0	0	0	0	No/Minor	Current	4	3	4	2	4	4	0.81929344	9.5	-0.90602177	-0.91366351	-0.69223845	Spring	Current	0	0
180	No	male	0	1	0	1.0572755	23.110521	1.8405572	1.1015393	0	1	0	0	0	0	0	0	0	0	0	0	No/Minor	Past	3	1	3	1	1	1	0.098376125	3	1.8366355	0.16719852	1.2583905	Spring	Past	0	0
181	No	female	1	0	0	6.0572758	6.7737651	-1.1594428	-7.5607858	0	1	1	0	0	0	0	0	0	1	0	0	Local	Current	2	2	5	1	4	4	0.49888575	6.5	0.55908406	-1.0686035	-0.69223845	Fall	Past	0	0
182	Yes	female	0	0	0	4.0572758	-4.8319845	2.8405573	13.991467	0	1	1.5	0	0	0	0	0	0	1	0	0	Local	Never	3	3	4	1	3	3		6.5				Summer	Never	1	0
183	No	male	1	1	1	2.0572755	-5.2454	-2.1594427	-1.9313737	0	1	5	1	0	2.5	0	0	0	3	0	2	Local	Current	4	4	4	1	2	3	0.17847805	7.5	-0.38082737	-0.26548904	-1.3424481	Fall	Current	1	0
184	No	female	1	1	1	-7.9427242	6.9325604	-1.1594428	22.541613	4	3.5	6	0.5	2	4	2	2	0	2	1	4	Diffuse	Past	3	3	3	2	2	2	-0.62254119	6	0.57150197	3.2259257	-0.69223845	Summer	Past	0	0
185	No	female	0	0	0	8.0572758	9.4513826	-1.1594428	-8.1614475	0	0	0	0	0	0	0	0	0	0	0	0	No/Minor	Current	4	3	5	3	4	4	0.65908962	11	0.76847678	-1.1542964	-0.69223845	Summer	Past	0	0
186	No	female	1	1	0	-12.942724	14.595804	-1.1594428	1.6550523	0.5	0.5	1.5	0.5	0	2	0	0	0	1	0	2	Local	Past	1	1	2	1	1	1	-1.0230508	0.5	1.1707757	0.24616486	-0.69223845	Spring	Past	0	0
187	No	female	0	0	1	-10.942724	-10.326851	-2.1594427	4.5968423	1	2	1.5	2	1	1	0	2	2	1	0	0	Diffuse	Current	4	3	3	4	2	3	-0.86284697	9.5	-0.77820224	0.66585261	-1.3424481	Fall	Current	1	0
188	No	female	1	0	0	-4.9427242	-13.938076	0.84055728	-5.1814013	0	0	1	0	0	0	0	0	0	1	0	0	Local	Current	4	2	5	2	2	2	-0.38223541	7.5	-1.0606039	-0.72915089	0.60818088	Spring	Never	0	0
189	No	female	0	0	0	-2.9427245	11.439063	-0.15944272	3.012321	0	0	0.5	0	0	0	0	0	0	0	0	0	No/Minor	Past	3	2	5	1	2	3	-0.22203156	6	0.92391533	0.43979833	-0.042028762	Fall	Past	0	0
190	No	male	1	1	0	-7.9427242	15.67178	-0.15944272	9.2541485	0	0	0	0	0	0	0	0	0	0	0	0	No/Minor	Current	4	3	3	1	2	4	-0.62254119	7	1.2549179	1.3302827	-0.042028762	Spring	Past	0	0
191	No	female	1	0	0	-14.942724	6.9927931	2.8405573	1.6421219	0	0	0	0	0	0	0	0	0	0	0	0	No/Minor	Past	4	2	3	2	2	2	-1.1832547	6.5	0.57621229	0.24431995	1.9086002	Winter	Never	0	0
192	Yes	female	1	0	0	-1.9427245	-9.8559408	0.84055728	-2.6344914	0	3	2.5	2.5	0.5	0	0	2	2	2	0	0	Diffuse	Past	3	1	4	1	1	3		4.5				Fall	Past	0	1
193	Yes	female	1	0	0	-11.942724	6.9955311	0.84055728	11.00347	0	0	1.5	0	0	0	0	0	0	1	0	0	Local	Current	1	3	5	2	5	5		8				Winter	Current	0	0
194	No	male	0	1	0	-0.94272447	5.1118894	1.8405572	0.94630831	0	1	0.5	0	0	1	0	0	0	0	0	0	No/Minor	Current	4	4	2	1	3	3	-0.061827723	7	0.42912355	0.14505258	1.2583905	Summer	Past	0	0
195	No	female	1	1	1	2.0572755	4.714901	-0.15944272	-7.5592427	0	0	0.5	0	0	0	0	0	0	0	0	0	No/Minor	Past	3	2	5	3	3	3	0.17847805	8.5	0.39807868	-1.0683833	-0.042028762	Winter	Current	0	0
196	No	female	1	0	1	-6.9427242	11.168015	-0.15944272	-1.4792497	0.5	0.5	0.5	0	0	0	0	0	0	0	0	0	No/Minor	Current	4	2	4	2	4	4	-0.54243928	9	0.90271896	-0.20098726	-0.042028762	Fall	Past	0	0
197	No	female	0	0	0	-14.942724	9.0352297	1.8405572	-9.2905169	0	0	0	0	0	0	0	0	0	0	0	0	No/Minor	Past	3	2	3	2	1	2	-1.1832547	5	0.73593318	-1.315374	1.2583905	Fall	Past	0	0
198	No	male	1	1	0	35.057274	-7.5315056	0.84055728	-5.6639338	0	0.5	0.5	0	1	0	0	0	0	0	1	0	No/Minor	Current	3	2	5	2	3	4	2.8218415	8	-0.55960327	-0.79799092	0.60818088	Spring	Current	0	0
199	No	male	1	0	0	3.0572755	22.729959	-0.15944272	3.2044868	1	2	0.5	1.5	2	0.5	0	2	1	0	1	0	Diffuse	Current	4	1	2	5	3	3	0.25857997	9.5	1.8068751	0.46721342	-0.042028762	Spring	Current	0	0
200	No	male	0	0	0	8.0572758	6.7272215	-2.1594427	2.7807066	0	1	0	2.5	0	0	0	0	1	0	0	0	No/Minor	Past	4	2	3	2	3	3	0.65908962	7.5	0.55544436	0.40675548	-1.3424481	Fall	Past	0	0
201	No	female	0	0	0	-6.9427242	6.6012802	-0.15944272	-11.519979	0	0	0.5	0	0	0	0	0	0	0	0	0	No/Minor	Never	3	4	4	3	3	3	-0.54243928	9	0.54559553	-1.6334378	-0.042028762	Fall	Never	0	0
202	No	female	1	0	0	-2.9427245	13.17486	-0.15944272	-5.1981349	0	0	0.5	0	0	0	0	0	0	0	0	0	No/Minor	Never	3	2	4	1	1	1	-0.22203156	4	1.0596563	-0.73153836	-0.042028762	Summer	Never	0	0
203	No	female	1	0	0	0.057275541	-13.762854	-1.1594428	8.3443394	0	1.5	0.5	3.5	0	0.5	0	1	1	0	0	0	Diffuse	Past	4	1	2	1	1	1	0.018274203	3.5	-1.0469015	1.2004857	-0.69223845	Spring	Past	0	0
204	No	female	0	0	0	-6.9427242	-33.957241	-2.1594427	-8.6380424	0	0	0	0	0	0	0	0	0	0	0	0	No/Minor	Never	2	1	1	2	1	1	-0.54243928	2	-2.6261239	-1.2222893	-1.3424481	Fall	Never	0	0
205	No	female	1	1	1	4.0572758	-3.263196	-0.15944272	-0.76320446	0	0	1	0	0	0	0	0	0	0	0	0	No/Minor	Never	3	3	3	2	3	2	0.33868191	6.5	-0.22581688	-0.09883336	-0.042028762	Fall	Never	0	0
206	No	female	1	0	1	35.057274	-4.7799654	-2.1594427	4.5999231	0	1	1.5	0.5	0.5	0	0	0	0	1	0	0	Local	Current	2	1	4	2	3	4	2.8218415	6	-0.34442985	0.66629183	-1.3424481	Fall	Never	0	0
207	No	female	1	0	0	-2.9427245	2.3220196	-0.15944272	7.4952583	0	1	0	0	0.5	0	0	0	0	0	0	0	No/Minor	Current	4	4	3	3	4	4	-0.22203156	10.5	0.21095267	1.0793521	-0.042028762	Spring	Current	0	0
208	Yes	male	1	0	1	-2.9427245	13.667673	-0.15944272	-3.2303939	0	0.5	0	0	0	0	0	0	0	0	0	0	No/Minor	Current	5	1	1	1	5	5		8				Winter	Current	0	0
209	No	male	0	1	0	-1.9427245	7.6224985	0.84055728	-4.8134289	2	4	2	2	2	3	2	2	2	2	2	2	Diffuse	Never	2	2	2	1	1	1	-0.14192964	2	0.6254558	-0.67665458	0.60818088	Summer	Never	0	0
210	No	female	0	1	0	11.057276	16.493135	1.8405572	-4.6905327	0	0	0	0	0.5	0	0	0	0	0	0	0	No/Minor	Current	4	2	5	1	3	4	0.89939535	8	1.3191489	-0.65912175	1.2583905	Spring	Past	0	0
211	No	female	0	0	0	-2.9427245	2.7956676	-0.15944272	11.21064	0	0.5	1.5	0	0	0	0	0	0	1	0	0	Local	Current	5	4	1	4	4	4	-0.22203156	11.5	0.24799244	1.6094034	-0.042028762	Winter	Current	1	0
212	No	female	1	0	0	0.057275541	-4.4322581	-2.1594427	0.8666746	0	0.5	0.5	0.5	0	0	0	0	0	0	0	0	No/Minor	Current	4	4	4	3	3	3	0.018274203	10	-0.3172389	0.13369171	-1.3424481	Spring	Current	0	0
213	No	female	1	1	0	8.0572758	-8.169425	1.8405572	4.1337228	0	0	0.5	0	0	0	0	0	0	0	0	0	No/Minor	Current	5	2	4	4	2	3	0.65908962	10.5	-0.60948932	0.59978217	1.2583905	Spring	Current	0	0
214	No	female	0	0	0	-3.9427245	-24.4569	-2.1594427	-3.0666549	0	1	1.5	0	0	0.5	0	1	0	1	0	0	Local	Current	4	3	5	4	1	1	-0.3021335	9	-1.8831869	-0.42745271	-1.3424481	Winter	Past	0	0
215	No	female	1	1	0	42.057274	8.8408422	0.84055728	-4.914269	0	0	0	0	0	0	0	0	0	0	0	0	No/Minor	Current	5	2	5	4	1	2	3.382555	10	0.72073174	-0.69104081	0.60818088	Summer	Current	0	0
216	No	male	0	0	0	5.0572758	20.369932	0.84055728	-5.5973778	0	0.5	0.5	0.5	0	0	0	0	0	0	0	0	No/Minor	Past	2	3	3	2	3	3	0.41878381	6	1.6223189	-0.7884959	0.60818088	Summer	Past	0	0
217	No	female	0	0	0	-2.9427245	-18.343279	-1.1594428	18.72892	0	0	0.5	0	0	0.5	0	0	0	0	0	0	No/Minor	Past	1	1	1	1	1	1	-0.22203156	0	-1.4050956	2.6819913	-0.69223845	Summer	Past	0	0
218	Yes	male	1	1	0	3.0572755	10.045497	-0.15944272	-3.300122	3.5	5	1	4	0.5	1	1	2	2	0	0	0	Diffuse	Current	5	3	3	5	3	3		12				Winter	Current	1	1
219	No	female	1	1	1	-9.9427242	1.267947	-0.15944272	-5.0316496	0	1	0	0	0	0.5	0	1	0	0	0	0	No/Minor	Current	3	2	5	1	3	4	-0.78274506	7	0.12852301	-0.70778668	-0.042028762	Fall	Never	0	0
220	No	male	0	0	0	19.057276	-19.539719	-1.1594428	3.5943642	0	2	3	3	0	3.5	0	1	2	2	0	2	Diffuse	Past	4	3	3	1	2	2	1.5402107	6	-1.4986582	0.5228349	-0.69223845	Fall	Past	1	0
221	No	female	1	0	1	5.0572758	-9.5383501	0.84055728	-1.6011773	0	0	1	0	0	0	0	0	0	1	0	0	Local	Past	3	1	3	3	3	3	0.41878381	7	-0.71654058	-0.2183819	0.60818088	Fall	Current	0	0
222	No	female	1	0	0	-3.9427245	11.433587	-1.1594428	7.7884016	0.5	0	1	0	0.5	1	0	0	0	0	0	0	No/Minor	Past	2	3	5	2	3	3	-0.3021335	7	0.92348695	1.1211733	-0.69223845	Spring	Past	0	0
223	No	female	1	0	1	12.057276	-22.488384	-1.1594428	10.612096	0	0	1	0	0	0	0	0	0	1	0	0	Local	Past	4	3	1	3	3	3	0.97949731	8	-1.729247	1.5240124	-0.69223845	Summer	Past	0	0
224	No	female	0	0	1	9.0572758	-27.361759	-1.1594428	18.101227	0	0	0	0	0	0	0	0	0	0	0	0	No/Minor	Past	4	3	3	3	3	3	0.73919153	9	-2.1103501	2.592442	-0.69223845	Spring	Past	0	0
225	No	female	1	0	1	-6.9427242	-3.3015258	0.84055728	-1.7193168	0	1	0.5	1	0	1.5	0	0	1	0	0	0	No/Minor	Never	3	3	2	1	2	2	-0.54243928	4.5	-0.22881433	-0.23523612	0.60818088	Fall	Never	0	0
226	No	female	1	1	1	11.057276	10.382253	3.8405573	6.9333382	0	0	0	0	4	0	0	0	0	0	2	0	No/Minor	Past	2	3	5	3	3	3	0.89939535	8	0.84127122	0.99918628	2.55881	Spring	Past	0	0
227	No	female	1	1	1	12.057276	2.940774	-1.1594428	1.0076118	0	0	1.5	0	0	2	0	0	0	1	0	0	Local	Past	3	2	2	1	3	3	0.97949731	5	0.25933999	0.15379819	-0.69223845	Spring	Past	0	0
228	No	male	0	0	1	-0.94272447	-13.004469	-0.15944272	-1.010501	0	0	0.5	0	0	0	0	0	0	0	0	0	No/Minor	Current	4	2	5	3	3	3	-0.061827723	9.5	-0.98759496	-0.13411351	-0.042028762	Spring	Current	0	0
229	No	female	1	0	0	-13.942724	15.679994	-0.15944272	-2.2397697	0	0	0	0.5	0	0	0	0	0	0	0	0	No/Minor	Past	2	2	2	1	3	3	-1.1031528	4	1.2555604	-0.30948597	-0.042028762	Spring	Past	0	0
230	Yes	female	0	0	1	35.057274	3.6526151	4.8405571	5.6814322	0	0	1.5	1	3	0	0	0	1	1	1	0	Diffuse	Current	4	4	5	5	5	5		14.5				Winter	Current	0	0
231	No	female	0	0	0	-5.9427242	-7.7450576	-1.1594428	-1.3297201	0	0	0.5	0	0	0	0	0	0	0	0	0	No/Minor	Never	1	1	2	1	1	1	-0.46233734	0.5	-0.57630348	-0.17965466	-0.69223845	Fall	Never	0	0
232	No	female	1	1	0	-9.9427242	8.4657564	-1.1594428	-0.22813052	0	0	1.5	0	0	0	0	0	0	1	0	0	Local	Past	3	1	4	3	3	3	-0.78274506	7.5	0.69139975	-0.022497522	-0.69223845	Spring	Past	0	0
233	No	male	0	0	0	-11.942724	15.30217	-1.1594428	7.3426313	0	2	0	1	0	0.5	0	2	0	0	0	0	No/Minor	Current	4	2	4	1	2	2	-0.94294888	6	1.2260143	1.0575778	-0.69223845	Winter	Past	0	0
234	Yes	male	0	0	1	-10.942724	-4.7142568	1.8405572	12.308092	0	1.5	2	1	0	1	0	1	0	2	0	0	Local	Current	4	2	5	3	4	4		10.5				Fall	Current	0	0
235	No	male	1	0	0	-10.942724	-7.0332165	-1.1594428	-2.7589531	0	0.5	1.5	0	0	0	0	0	0	1	0	0	Local	Past	3	3	5	2	2	2	-0.86284697	7	-0.52063668	-0.38355485	-0.69223845	Spring	Past	0	0
236	No	female	1	1	1	21.057276	-8.3583364	1.8405572	1.1320194	0	0	0	0	0	0	0	0	0	0	0	0	No/Minor	Never	2	2	2	1	1	2	1.7004147	2.5	-0.62426239	0.17154685	1.2583905	Winter	Never	0	0
237	No	male	1	0	0	-1.9427245	-13.467166	-2.1594427	-0.86714369	0	1	0.5	0.5	0	2	0	0	0	0	0	0	No/Minor	Past	3	1	3	1	4	4	-0.14192964	6	-1.0237783	-0.11366172	-1.3424481	Spring	Current	0	0
238	No	female	1	0	0	-14.942724	4.5123	-0.15944272	-9.8234005	0	0	0	0	0	0	0	0	0	0	0	0	No/Minor	Current	4	1	5	1	1	2	-1.1832547	5.5	0.38223496	-1.3913972	-0.042028762	Winter	Current	0	0
239	No	male	0	0	1	27.057276	-4.3008413	-1.1594428	4.149941	0	0	0	0	0	0	0	0	0	0	0	0	No/Minor	Current	4	4	4	3	5	5	2.1810262	12	-0.30696198	0.6020956	-0.69223845	Summer	Past	0	0
240	No	female	0	0	0	-14.942724	25.549946	-1.1594428	3.3368359	0	2	1.5	1	0	1.5	0	2	0	1	0	0	Local	Never	3	5	5	1	3	3	-1.1832547	8	2.027401	0.48609513	-0.69223845	Fall	Never	0	0
241	No	male	1	1	0	-10.942724	1.4459074	-0.15944272	-2.7589531	0	0	0.5	0	0	0	0	0	0	0	0	0	No/Minor	Past	3	3	2	4	4	4	-0.86284697	9.5	0.14243993	-0.38355485	-0.042028762	Spring	Past	0	0
242	No	female	0	0	0	-12.942724	2.6450861	-0.15944272	-2.5156605	0	0.5	0.5	0	0	0	0	0	0	0	0	0	No/Minor	Current	4	4	4	4	2	3	-1.0230508	10.5	0.23621683	-0.34884584	-0.042028762	Spring	Current	0	0
243	Yes	female	1	0	0	-7.9427242	0.63002777	1.8405572	1.8236402	0	0.5	2	1	0	0.5	0	0	0	1	0	0	Local	Current	3	3	4	4	4	3		10				Summer	Current	0	0
244	No	male	0	0	0	-8.9427242	22.948988	-0.15944272	-5.0940681	0	0	0	0	0	0	0	0	0	0	0	0	No/Minor	Past	1	1	3	2	1	1	-0.7026431	2	1.8240037	-0.71669179	-0.042028762	Winter	Past	0	0
245	No	male	0	0	0	-10.942724	17.415791	0.84055728	-0.99311376	0	1	0	1	0	1	0	0	1	0	0	0	No/Minor	Past	2	2	2	5	2	2	-0.86284697	7	1.3913014	-0.13163322	0.60818088	Fall	Past	1	0
246	No	female	0	0	1	-5.9427242	1.5827999	-0.15944272	-2.1503961	0	0.5	1.5	0	0	1	0	0	0	1	0	0	Local	Current	4	2	4	3	4	4	-0.46233734	10	0.15314491	-0.2967357	-0.042028762	Spring	Past	0	0
247	No	female	0	0	0	-7.9427242	-9.1139832	-1.1594428	1.4914991	0	2.5	2	0	1	1.5	0	2	0	2	0	0	Local	Current	3	2	4	5	4	3	-0.62254119	10.5	-0.68335468	0.22283196	-0.69223845	Summer	Past	0	0
248	No	female	0	0	1	10.057276	-12.317268	-2.1594427	4.9759212	0.5	0	2	0	0	0	0	0	0	2	0	0	Local	Past	4	3	3	3	3	3	0.81929344	9	-0.933855	0.71993339	-1.3424481	Fall	Past	0	0
249	No	male	0	0	0	13.057276	-5.1386237	-0.15944272	-7.2243452	0	0	0	0	0	0	0	0	0	0	0	0	No/Minor	Current	4	4	3	2	3	3	1.0595993	8.5	-0.37247756	-1.0206054	-0.042028762	Summer	Past	0	0
250	Yes	female	1	0	1	0.057275541	-3.0058382	-1.1594428	-0.89325196	0	2	2	0	0	0	0	1	0	2	0	0	Local	Current	4	3	4	2	4	4		9.5				Winter	Past	0	0
251	No	male	1	0	0	4.0572758	-9.8833189	-1.1594428	3.7028518	0	0.5	0.5	0	0.5	0.5	0	0	0	0	0	0	No/Minor	Current	3	3	4	3	3	4	0.33868191	9	-0.74351764	0.53831196	-0.69223845	Spring	Current	0	0
252	No	male	1	0	1	1.0572755	4.9859486	0.84055728	3.4007678	1	0	2	0	0	0.5	0	0	0	2	0	0	Local	Past	3	1	4	3	3	3	0.098376125	7.5	0.41927472	0.49521571	0.60818088	Spring	Current	0	0
253	No	female	1	1	1	-8.9427242	2.2344084	-1.1594428	-0.52683955	1	0.5	0.5	0	0	0	0	0	0	0	0	0	No/Minor	Past	3	1	2	2	1	2	-0.7026431	4	0.20410159	-0.065112665	-0.69223845	Spring	Past	0	0
254	No	female	1	0	0	1.0572755	5.853847	-2.1594427	7.7786589	1.5	2.5	3	1.5	1.5	3.5	1	2	1	2	1	2	Diffuse	Never	2	1	1	1	1	1	0.098376125	1	0.48714548	1.1197833	-1.3424481	Summer	Never	0	0
255	Yes	female	1	0	1	-13.942724	26.617708	-0.15944272	-9.5932961	2	2	2	2.5	2.5	0	2	2	2	2	2	0	Diffuse	Current	4	2	5	1	4	4		8.5				Spring	Current	0	0
256	No	female	1	0	0	-6.9427242	3.2994323	2.8405573	6.3226657	0	0.5	0	0	0	1.5	0	0	0	0	0	0	No/Minor	Past	3	2	4	1	3	3	-0.54243928	6	0.2873874	0.91206539	1.9086002	Spring	Current	0	0
257	No	female	1	0	0	12.057276	0.23851512	-1.1594428	-0.29684591	1	2.5	2.5	1	1	3	0	2	0	2	0	0	Local	Past	3	3	4	2	3	3	0.97949731	7.5	0.048020471	-0.03230083	-0.69223845	Spring	Past	0	0
258	No	male	1	0	0	-8.9427242	5.6594596	-2.1594427	-3.2996697	0	1.5	2	0.5	0	0.5	0	1	0	2	0	0	Local	Past	3	2	4	2	3	3	-0.7026431	7	0.47194403	-0.46069559	-1.3424481	Winter	Past	0	0
259	No	female	1	0	0	-2.9427245	13.229617	1.8405572	-0.12521255	0	0	0	0	0	0	0	0	0	0	0	0	No/Minor	Past	2	1	4	1	2	2	-0.22203156	3.5	1.0639383	-0.007814737	1.2583905	Spring	Past	0	0
260	No	male	1	0	0	14.057276	-3.4876997	-2.1594427	-3.0570915	0.5	2	2	3.5	0	2	0	2	1	1	0	2	Diffuse	Never	2	1	3	1	2	2	1.1397011	3	-0.24337351	-0.42608836	-1.3424481	Summer	Never	0	0
261	No	female	1	1	0	11.057276	-0.65402424	-1.1594428	-1.1214721	0	1	1	0	0	0	0	1	0	0	0	0	No/Minor	Current	4	2	4	2	4	4	0.89939535	9	-0.021777101	-0.14994514	-0.69223845	Winter	Current	0	0
262	No	male	0	0	0	-7.9427242	1.9140798	-2.1594427	-8.1261883	0	0	5	0	0	4	0	0	0	2	0	4	Local	Current	4	1	3	3	3	4	-0.62254119	8.5	0.17905132	-1.1492661	-1.3424481	Spring	Past	0	0
263	Yes	male	0	0	0	-12.942724	-1.1112453	-1.1594428	-6.3491836	4	2	1.5	0	0	1.5	2	1	0	1	0	0	Diffuse	Current	4	3	4	3	4	4		10.5				Spring	Past	0	0
264	No	male	1	1	0	1.0572755	8.6683578	0.84055728	-5.8710732	0	0	1.5	0	0	0	0	0	0	1	0	0	Local	Past	3	3	3	1	2	3	0.098376125	5.5	0.7072432	-0.8275423	0.60818088	Fall	Past	1	0
265	Yes	male	0	0	0	-8.9427242	7.6471395	0.84055728	6.1803555	0	2	1.5	1	0	2.5	0	1	0	1	0	2	Diffuse	Never	2	1	2	2	1	2		3				Fall	Never	0	0
266	Yes	male	1	0	0	-9.9427242	22.924347	-1.1594428	3.2602086	0	0	4	0	0	2	0	0	0	2	0	2	Local	Current	2	1	5	4	1	1		6				Winter	Current	0	0
267	No	female	0	0	0	-8.9427242	7.7265372	-2.1594427	-11.167564	0	0.5	1	0	0	0.5	0	0	0	1	0	0	Local	Current	4	2	5	2	4	4	-0.7026431	9.5	0.63359171	-1.5831611	-1.3424481	Spring	Current	0	0
268	No	female	1	0	0	-3.9427245	12.47397	-0.15944272	0.8727234	0	0.5	1	1	0	0.5	0	0	1	1	0	0	No/Minor	Current	4	3	3	1	3	4	-0.3021335	7.5	1.004846	0.13455458	-0.042028762	Spring	Past	0	0
269	No	female	1	0	0	3.0572755	4.4849215	1.8405572	-0.27399564	0	0	0	0	0	0	0	0	0	0	0	0	No/Minor	Past	3	2	5	2	2	2	0.25857997	6.5	0.38009396	-0.029040949	1.2583905	Fall	Current	0	0
270	No	male	0	0	0	-5.9427242	3.745702	-0.15944272	7.4733982	0	2	1.5	1.5	0	0.5	0	1	1	1	0	0	Diffuse	Never	2	2	4	1	1	2	-0.46233734	3.5	0.32228619	1.0762331	-0.042028762	Spring	Never	0	0
271	No	female	1	1	0	43.057274	-0.69509202	0.84055728	7.2778692	0	0	0.5	0	0.5	0	0	0	0	0	0	0	No/Minor	Past	3	3	3	2	3	3	3.462657	7	-0.024988445	1.0483387	0.60818088	Fall	Past	0	0
272	No	male	1	0	0	6.0572758	8.6601439	0.84055728	-3.0031199	0.5	0.5	0	0	0	0	0	0	0	0	0	0	No/Minor	Current	4	2	2	3	3	4	0.49888575	8.5	0.70660061	-0.41838872	0.60818088	Fall	Current	0	0
273	Yes	female	1	1	1	-8.9427242	-1.8751057	-1.1594428	-1.600244	0	1	1	1.5	0	0	0	0	1	0	0	0	No/Minor	Current	3	3	5	2	4	4		9				Spring	Current	0	0
274	Yes	female	0	1	0	8.0572758	23.792246	3.8405573	-0.78149271	8	8	6	7	4	0.5	4	4	3	2	2	0	Diffuse	Current	5	4	5	5	3	4		14				Summer	Current	1	1
275	No	female	1	0	1	-4.9427242	-7.5725732	1.8405572	8.7000122	0	0	0	0	0	0	0	0	0	0	0	0	No/Minor	Past	4	1	2	3	3	3	-0.38223541	7.5	-0.56281489	1.2512271	1.2583905	Fall	Current	0	0
276	No	male	0	0	1	49.057274	-5.6533399	-1.1594428	-7.1622977	0	0	0	0	0	0	0	0	0	0	0	0	No/Minor	Current	5	5	4	4	4	4	3.9432685	13.5	-0.4127287	-1.0117537	-0.69223845	Winter	Past	0	0
277	No	female	1	0	1	-7.9427242	-21.680717	-2.1594427	-4.6905327	0	0.5	0.5	0	0	0	0	0	0	0	0	0	No/Minor	Current	4	3	4	2	3	3	-0.62254119	8.5	-1.6660866	-0.65912175	-1.3424481	Fall	Never	1	0
278	No	female	0	0	0	-1.9427245	6.8832788	-0.15944272	12.520555	0	0	0	0	0	0.5	0	0	0	0	0	0	No/Minor	Past	3	1	3	1	3	3	-0.14192964	5	0.56764805	1.7962809	-0.042028762	Spring	Past	0	1
279	No	female	0	0	0	5.0572758	9.5307808	-0.15944272	-8.8573618	0	0	0.5	0	0	0.5	0	0	0	0	0	0	No/Minor	Past	3	2	4	1	3	3	0.41878381	6	0.77468526	-1.2535782	-0.042028762	Summer	Past	0	0
280	No	female	0	1	1	8.0572758	-3.594476	-1.1594428	-12.573977	0	0	0	0	0	0	0	0	0	0	0	0	No/Minor	Past	3	3	4	3	3	3	0.65908962	8.5	-0.25172359	-1.7838055	-0.69223845	Summer	Past	0	0
281	Yes	female	0	1	0	27.057276	2.6532996	-1.1594428	13.334078	0.5	1	0.5	0	0	2	0	0	0	0	0	0	No/Minor	Current	4	3	3	3	4	4		10				Fall	Current	0	0
282	No	male	0	0	0	-6.9427242	26.357611	-1.1594428	3.4077334	1.5	1	1	0	0	1	1	0	0	0	0	0	No/Minor	Current	4	2	4	5	4	4	-0.54243928	12	2.0905616	0.49620944	-0.69223845	Fall	Current	0	0
283	No	female	0	1	1	18.057276	8.1755447	2.8405573	2.9717348	0	1	0	0	0	0	0	0	0	0	0	0	No/Minor	Current	4	3	5	3	3	3	1.4601089	10	0.66870469	0.43400836	1.9086002	Fall	Past	1	0
284	No	male	0	0	1	-8.9427242	-16.117405	-2.1594427	-6.8004789	0	1.5	0.5	0	0	2.5	0	1	0	0	0	2	Diffuse	Current	4	3	5	5	3	3	-0.7026431	12	-1.2310296	-0.96013498	-1.3424481	Winter	Current	0	0
285	No	female	1	1	1	-4.9427242	-14.682772	0.84055728	4.8521428	0	0	0	0	0	0	0	0	0	0	0	0	No/Minor	Past	3	2	3	2	5	5	-0.38223541	8.5	-1.11884	0.70227456	0.60818088	Fall	Current	1	0
286	No	female	1	1	1	24.057276	12.361718	2.8405573	-8.072505	0	0	1.5	0	0	0	0	0	0	1	0	0	Local	Current	3	1	4	2	2	4	1.9407204	6.5	0.99606776	-1.1416073	1.9086002	Summer	Current	0	0
287	No	female	0	0	1	-2.9427245	6.7901921	-2.1594427	-7.7086229	0	0.5	1	0	0	0	0	0	0	1	0	0	Local	Never	2	2	1	1	2	2	-0.22203156	2.5	0.5603686	-1.0896945	-1.3424481	Fall	Never	0	0
288	Yes	female	1	1	1	-3.9427245	-8.9989939	3.8405573	-1.3650714	0	2	0	0	0	0	0	1	0	0	0	0	No/Minor	Current	4	3	4	3	4	4		10.5				Spring	Current	0	0
289	Yes	male	1	0	1	2.0572755	-3.2741475	-2.1594427	5.9925847	0	0	0.5	2	0	0.5	0	0	2	0	0	0	No/Minor	Past	3	4	4	3	3	3		9				Fall	Past	0	0
290	No	female	0	0	1	5.0572758	7.8661675	-2.1594427	0.18378359	0	0	0	0.5	2.5	0	0	0	0	0	1	0	No/Minor	Current	4	4	4	4	2	3	0.41878381	10.5	0.64451087	0.036267899	-1.3424481	Fall	Current	0	0
291	No	male	0	0	0	-9.9427242	26.034546	-0.15944272	-1.8300185	0.5	2	1	0	0	1	0	1	0	0	0	0	No/Minor	Past	3	2	4	1	1	1	-0.78274506	4	2.0652974	-0.25102937	-0.042028762	Spring	Past	0	0
292	No	female	1	1	0	-13.942724	3.6444016	0.84055728	-4.5727668	0	0	0	0	0	0	0	0	0	0	0	0	No/Minor	Never	3	2	4	1	3	3	-1.1031528	6	0.31436449	-0.64232087	0.60818088	Summer	Never	1	0
293	No	female	0	0	1	-9.9427242	-14.907275	-1.1594428	-2.9742243	0	0	1.5	0	0	1	0	0	0	1	0	0	Local	Current	3	3	4	3	5	5	-0.78274506	10.5	-1.1363963	-0.41426626	-0.69223845	Winter	Past	0	0
294	No	female	0	0	1	-8.9427242	-16.341909	0.84055728	-13.418179	0	0	1.5	0	0	1.5	0	0	0	1	0	0	Local	Past	3	2	1	3	3	4	-0.7026431	7	-1.2485863	-1.9042428	0.60818088	Spring	Current	0	0
295	No	female	1	1	0	-8.9427242	-32.667713	-0.15944272	-5.1929307	0	0	0	0	0	0	0	0	0	0	0	0	No/Minor	Past	2	2	4	2	2	2	-0.7026431	5	-2.5252814	-0.7307958	-0.042028762	Summer	Past	0	0
296	No	female	0	0	1	-10.942724	12.191972	-0.15944272	-6.2681499	0.5	1	1	0	0	1	0	0	0	0	0	0	No/Minor	Past	3	2	2	1	4	4	-0.86284697	6	0.98279345	-0.88419098	-0.042028762	Summer	Current	0	0
297	Yes	female	1	1	1	37.057274	-1.171478	1.8405572	-0.33943671	1	3	1	0	0	0.5	0	2	0	1	0	0	Local	Past	3	1	4	1	2	3		5				Fall	Current	1	0
298	No	female	1	0	1	-8.9427242	3.269316	-0.15944272	0.9900226	0	0	0	0	0	0	0	0	0	0	0	0	No/Minor	Past	5	2	3	3	3	3	-0.7026431	9.5	0.28503221	0.15128934	-0.042028762	Summer	Past	1	0
299	No	female	1	1	0	-3.9427245	-2.1324637	1.8405572	6.7349744	0	0.5	1	0	0.5	1.5	0	0	0	1	0	0	Local	Current	4	4	5	1	3	3	-0.3021335	8.5	-0.13739263	0.97088689	1.2583905	Spring	Current	0	0
300	No	female	1	1	1	26.057276	-30.365181	-0.15944272	-4.1539855	0	0.5	1	0	0	1	0	0	0	0	0	0	No/Minor	Current	4	3	3	5	4	4	2.1009243	12	-2.3452208	-0.58257586	-0.042028762	Winter	Current	0	0
301	No	female	1	0	1	30.057276	-10.715626	-0.15944272	-2.7176447	0	0	0	0	0	0	0	0	0	0	0	0	No/Minor	Current	4	4	4	5	3	3	2.4213319	12	-0.80860484	-0.3776615	-0.042028762	Spring	Current	0	0
302	No	female	0	0	0	-14.942724	3.3405001	-1.1594428	-4.3262105	0	2	2	1	0	1	0	2	0	2	0	0	Local	Past	2	1	4	1	2	3	-1.1832547	4	0.29059905	-0.60714602	-0.69223845	Fall	Past	0	0
303	No	male	0	0	1	9.0572758	1.5827999	-1.1594428	6.7542329	0	0	0.5	0	0	0	0	0	0	0	0	0	No/Minor	Never	3	1	4	1	2	2	0.73919153	4.5	0.15314491	0.9736346	-0.69223845	Spring	Never	0	0
304	No	female	1	0	0	-4.9427242	-3.391875	-1.1594428	8.9266291	0	0	1	0	0	0	0	0	0	0	0	0	No/Minor	Past	3	1	4	2	3	3	-0.38223541	6.5	-0.23587988	1.2835571	-0.69223845	Spring	Past	0	0
305	No	male	0	0	1	42.057274	-7.0523815	-0.15944272	-2.9189968	0	0.5	0.5	0	0	0.5	0	0	0	0	0	0	No/Minor	Current	4	4	4	4	4	4	3.382555	12	-0.52213544	-0.40638733	-0.042028762	Summer	Never	1	0
306	No	female	0	0	1	-2.9427245	-7.0934491	0.84055728	-7.975461	0	0	1	0	0.5	0	0	0	0	1	0	0	Local	Past	2	1	5	3	3	3	-0.22203156	7	-0.52534676	-1.1277627	0.60818088	Spring	Current	0	0
307	No	female	1	1	1	-9.9427242	-1.7820188	3.8405573	-11.727398	0	0	0	0	0	0	0	0	0	0	0	0	No/Minor	Current	3	1	4	2	4	4	-0.78274506	7.5	-0.10998747	-1.6630292	2.55881	Summer	Past	0	0
308	No	male	1	0	0	7.0572758	-0.19680315	1.8405572	13.350979	2	5.5	5.5	4.5	0.5	4	2	2	2	2	0	4	Diffuse	Current	3	3	4	3	5	5	0.57898766	10.5	0.013978142	1.9147526	1.2583905	Summer	Current	0	0
309	No	male	0	0	0	-11.942724	-21.100294	-1.1594428	28.222088	0	1	0	1	0	1.5	0	1	1	0	0	0	Diffuse	Current	4	3	5	3	2	2	-0.94294888	9	-1.620697	4.0363245	-0.69223845	Spring	Current	0	0
310	No	female	1	0	1	27.057276	6.0153804	1.8405572	11.764241	0	1.5	0	0.5	0	0	0	1	0	0	0	0	No/Minor	Current	5	2	3	2	2	4	2.1810262	8.5	0.49977759	1.6883821	1.2583905	Spring	Past	0	0
311	No	female	1	0	1	1.0572755	-12.399405	-1.1594428	-10.988431	0	0	0	0	0	0	0	0	0	0	0	0	No/Minor	Current	4	3	4	1	3	3	0.098376125	7.5	-0.94027829	-1.557605	-0.69223845	Fall	Past	0	0
312	No	female	0	0	0	-13.942724	-4.6978297	-2.1594427	-0.55318213	0	0	0	0	0	0	0	0	0	0	0	0	No/Minor	Current	4	3	4	1	4	4	-1.1031528	8.5	-0.33800685	-0.068870783	-1.3424481	Summer	Never	0	0
313	No	female	1	0	0	6.0572758	-0.74711114	-0.15944272	0.51697248	0	0	0.5	0	0	1	0	0	0	0	0	0	No/Minor	Current	5	2	5	3	4	4	0.49888575	11.5	-0.029056543	0.083801977	-0.042028762	Spring	Current	0	0
314	No	female	0	0	0	17.057276	9.640295	-0.15944272	0.012778823	0	0	0	0	0	2	0	0	0	0	0	0	No/Minor	Current	4	3	5	3	3	3	1.3800069	10	0.78324986	0.011871605	-0.042028762	Fall	Past	0	0
315	No	female	0	0	1	16.057276	-9.031848	-2.1594427	1.3244687	0	0	1	0	0	0	0	0	0	1	0	0	Local	Past	3	2	3	2	2	2	1.2999049	5.5	-0.67693168	0.19900274	-1.3424481	Fall	Current	0	0
316	No	female	0	0	1	3.0572755	10.387728	-1.1594428	-9.510191	4	4	3	0	0	2	2	2	0	1	0	2	Diffuse	Current	5	3	5	4	2	2	0.25857997	11	0.8416996	-1.3467135	-0.69223845	Summer	Current	1	0
317	Yes	male	1	1	0	14.057276	8.0797195	1.8405572	-1.8553573	2	1.5	2	1	0	1	2	1	0	2	0	0	Diffuse	Current	5	4	4	4	4	4		13				Fall	Current	0	0
318	No	female	1	0	0	-1.9427245	18.111204	-0.15944272	2.6963744	0	0	0	0	0	0	0	0	0	0	0	0	No/Minor	Never	3	1	4	1	1	3	-0.14192964	4.5	1.4456838	0.39472386	-0.042028762	Fall	Never	0	0
319	No	female	1	1	1	13.057276	-4.1749005	-0.15944272	1.2686042	0	0	0.5	0	0.5	0	0	0	0	0	0	0	No/Minor	Current	5	2	4	3	4	3	1.0595993	10.5	-0.29711318	0.19103265	-0.042028762	Spring	Past	0	0
320	No	male	1	0	0	-12.942724	-19.025003	-1.1594428	-7.7508407	0	1	2	0	0	0	0	0	0	2	0	0	Local	Past	3	2	4	1	2	2	-1.0230508	5	-1.4584072	-1.0957177	-0.69223845	Fall	Past	0	0
321	No	female	1	0	0	-0.94272447	25.035231	-0.15944272	-6.5426979	0	0.5	1	0	0	0	0	0	0	1	0	0	Local	Past	3	4	4	2	3	3	-0.061827723	8	1.9871501	-0.92335904	-0.042028762	Fall	Past	0	0
322	No	female	0	0	0	7.0572758	10.026332	-1.1594428	-7.5298538	0.5	0	0	0	0	0	0	0	0	0	0	0	No/Minor	Current	4	1	4	2	3	4	0.57898766	8	0.81343794	-1.0641906	-0.69223845	Summer	Current	0	0
323	No	female	1	0	1	-12.942724	-9.3521757	-2.1594427	0.83125001	0	0	1	0	0	0	0	0	0	1	0	0	Local	Current	4	2	2	1	3	4	-1.0230508	6.5	-0.70198166	0.12863809	-1.3424481	Summer	Past	0	0
324	No	female	1	0	1	-12.942724	0.35350487	-2.1594427	2.5483971	0	0	0	0	0	0	0	0	0	0	0	0	No/Minor	Current	4	3	5	2	4	4	-1.0230508	10	0.057012826	0.373613	-1.3424481	Fall	Current	1	0
325	No	male	0	0	0	-5.9427242	-0.1776382	0.84055728	1.6505822	0	0	0	0	0	0	0	0	0	0	0	0	No/Minor	Never	3	2	4	1	2	3	-0.46233734	5.5	0.015476868	0.24552703	0.60818088	Summer	Never	0	0
326	No	female	0	0	0	-13.942724	17.232355	-1.1594428	-3.4745479	0	0.5	2.5	3.5	5	2	0	0	1	2	2	2	Diffuse	Past	3	2	4	1	3	3	-1.1031528	6	1.3769567	-0.48564452	-0.69223845	Spring	Past	0	0
327	Yes	female	1	1	1	-1.9427245	-33.464428	3.8405573	2.9503591	0	1	1	0	0	0	0	0	0	0	0	0	No/Minor	Current	4	3	3	2	4	4		9				Spring	Never	0	0
328	No	female	1	0	1	25.057276	-10.326851	-2.1594427	-3.5504711	1	2	1	0.5	0	2	1	1	0	1	0	2	Diffuse	Current	4	3	3	4	3	3	2.0208223	10	-0.77820224	-0.49647588	-1.3424481	Winter	Past	0	0
329	No	female	1	0	0	-8.9427242	19.502033	-0.15944272	3.9432974	0	0	0	0	0	0	0	0	0	0	0	0	No/Minor	Past	3	2	4	1	2	2	-0.7026431	5	1.5544478	0.57261521	-0.042028762	Summer	Past	0	0
330	No	female	1	0	0	-12.942724	-22.310425	-1.1594428	-1.3070455	0	0	2	0	0	0	0	0	0	2	0	0	Local	Never	3	2	2	1	1	1	-1.0230508	3	-1.7153304	-0.17641981	-0.69223845	Winter	Never	0	0
331	No	female	1	0	0	20.057276	-15.961348	1.8405572	-2.7983382	0	0	0	0	0	0	0	0	0	0	0	0	No/Minor	Past	3	3	3	1	3	3	1.6203127	6	-1.2188259	-0.38917366	1.2583905	Fall	Past	0	0
332	No	female	1	0	1	14.057276	-10.575995	-0.15944272	7.6668892	0	0.5	0	0	0	0	0	0	0	0	0	0	No/Minor	Current	4	4	4	3	4	4	1.1397011	11	-0.79768568	1.1038376	-0.042028762	Summer	Past	0	0
333	No	female	0	0	0	2.0572755	12.649193	-1.1594428	-12.058324	0	1	0	1	0	2	0	0	0	0	0	0	No/Minor	Past	3	2	5	1	1	2	0.17847805	5	1.0185487	-1.7102402	-0.69223845	Winter	Past	0	0
334	No	female	1	1	1	-0.94272447	1.1064138	4.8405571	4.4589787	0	0	1	0	0	0	0	0	0	1	0	0	Local	Never	2	1	2	1	4	3	-0.061827723	4	0.11589123	0.6461845	3.2090197	Summer	Never	0	0
335	No	female	1	0	1	19.057276	-2.841567	-0.15944272	21.946577	0	1	0.5	0	0	1	0	0	0	0	0	0	No/Minor	Current	4	4	3	5	4	3	1.5402107	12	-0.1928452	3.1410348	-0.042028762	Spring	Current	0	0
336	No	female	0	0	0	-12.942724	3.6526151	-1.1594428	2.8858733	0	0	1	0	0	0	0	0	0	1	0	0	Local	Past	3	2	4	1	2	3	-1.0230508	5.5	0.31500676	0.42175853	-0.69223845	Fall	Past	0	0
337	No	female	0	0	0	-5.9427242	7.836051	-2.1594427	-4.4674125	2	4.5	2.5	3	2	1	2	2	2	2	2	0	Diffuse	Never	1	1	3	1	1	2	-0.46233734	1.5	0.64215595	-0.62729061	-1.3424481	Fall	Never	0	1
338	No	female	1	0	0	-5.9427242	-8.9907799	-0.15944272	13.25671	0	0	0.5	0	0	0	0	0	0	0	0	0	No/Minor	Current	3	1	4	4	4	4	-0.46233734	9.5	-0.67372006	1.9013039	-0.042028762	Winter	Current	0	0
339	No	male	1	0	0	7.0572758	-31.60269	-0.15944272	-7.1502428	0.5	0	0	1	0	0	0	0	0	0	0	0	No/Minor	Current	4	3	4	3	2	3	0.57898766	9	-2.4419954	-1.0100337	-0.042028762	Spring	Past	0	0
340	No	female	1	0	0	-3.9427245	-10.88811	-0.15944272	0.036209527	0	0	0	0	0	0	0	0	0	0	0	0	No/Minor	Past	3	2	4	3	1	2	-0.3021335	6.5	-0.82209337	0.015214205	-0.042028762	Fall	Current	0	0
341	No	female	0	1	0	-9.9427242	10.259049	0.84055728	-1.3667287	0	0	0	0	0	0	0	0	0	0	0	0	No/Minor	Past	2	1	3	4	2	2	-0.78274506	6	0.83163685	-0.18493441	0.60818088	Fall	Past	1	0
342	No	female	1	0	0	2.0572755	4.9339294	2.8405573	-2.0033419	0	0	0	0	0	0	0	0	0	0	0	0	No/Minor	Current	4	4	5	3	5	5	0.17847805	12.5	0.41520694	-0.2757563	1.9086002	Spring	Past	0	0
343	Yes	female	0	0	0	-10.942724	21.070822	3.8405573	-0.91465396	0	0	0	0	0	0	0	0	0	0	0	0	No/Minor	Current	5	5	4	3	3	3		11.5				Winter	Current	0	0
344	No	female	1	0	0	24.057276	13.204976	-1.1594428	-3.3570898	0	1	0	0.5	0	0	0	0	0	0	0	0	No/Minor	Past	3	1	4	4	2	3	1.9407204	8	1.0620117	-0.46888745	-0.69223845	Spring	Current	0	0
345	No	male	0	0	0	-12.942724	1.54447	-2.1594427	-3.2014716	1	2	2	1	0.5	1	0	2	0	2	0	0	Local	Past	4	2	2	3	2	3	-1.0230508	7.5	0.15014745	-0.44668627	-1.3424481	Spring	Past	0	0
346	No	female	1	1	1	-7.9427242	-6.3323269	2.8405573	-5.3149076	0	0	0	0	0	1	0	0	0	0	0	0	No/Minor	Current	3	2	4	1	3	4	-0.62254119	6.5	-0.46582639	-0.7481975	1.9086002	Fall	Never	0	0
347	No	male	1	0	0	-14.942724	9.6758871	0.84055728	-1.7124478	0	3	2	1.5	0	2	0	2	1	2	0	0	Diffuse	Current	5	3	5	4	3	3	-1.1832547	12	0.78603309	-0.23425625	0.60818088	Summer	Current	0	0
348	No	male	0	0	0	21.057276	-12.487016	-2.1594427	10.074912	0.5	0.5	0.5	0	0	0	0	0	0	0	0	0	No/Minor	Past	2	2	4	2	2	2	1.7004147	5	-0.94712931	1.447376	-1.3424481	Winter	Past	1	0
349	No	female	1	0	0	10.057276	5.0927248	-0.15944272	-8.0957336	0	0	0	0	0	0	0	0	0	0	0	0	No/Minor	Current	4	3	5	1	3	3	0.81929344	8	0.42762482	-1.1449214	-0.042028762	Fall	Current	1	0
350	Yes	female	0	1	0	-4.9427242	13.708741	0.84055728	6.9812956	8	8	8	8	6	4	4	4	4	4	2	4	Diffuse	Never	1	2	3	2	1	1		2.5				Fall	Never	0	1
351	No	female	0	0	0	7.0572758	9.0516567	1.8405572	7.3387794	0	0	0	0.5	0	0	0	0	0	0	0	0	No/Minor	Current	4	1	5	3	3	3	0.57898766	9	0.73721772	1.0570282	1.2583905	Spring	Current	0	0
352	No	female	1	0	0	-7.9427242	-10.441841	-2.1594427	-4.0759954	1	1.5	1.5	1	0.5	1	0	1	0	1	0	0	Local	Past	1	1	3	1	1	3	-0.62254119	2	-0.78719461	-0.57144952	-1.3424481	Spring	Past	0	0
353	No	female	1	1	0	-8.9427242	-0.59379154	-0.15944272	0.4571746	0	0.5	0.5	0	0	0	0	0	0	0	0	0	No/Minor	Never	1	1	2	1	3	3	-0.7026431	2.5	-0.017066732	0.075270787	-0.042028762	Summer	Never	0	0
354	Yes	male	1	0	1	-7.9427242	13.043444	0.84055728	3.6029725	0.5	2.5	1	1	0	2	0	1	0	0	0	2	Diffuse	Past	3	1	2	1	3	3		4.5				Spring	Past	0	0
355	No	male	1	0	0	2.0572755	14.995531	-0.15944272	5.257102	1.5	4	1	3	0	2.5	1	2	2	1	0	0	Diffuse	Current	4	3	5	4	1	2	0.17847805	9.5	1.2020347	0.76004785	-0.042028762	Summer	Current	0	0
356	No	male	1	1	0	9.0572758	17.667673	0.84055728	-3.509629	0.5	1	1.5	0	0	0.5	0	1	0	1	0	0	Local	Current	4	4	4	3	3	3	0.73919153	10	1.4109989	-0.49064919	0.60818088	Winter	Current	0	0
357	No	female	1	1	0	3.0572755	11.496557	0.84055728	-0.74030852	0	1.5	1	0.5	0.5	0	0	1	0	0	0	0	No/Minor	Current	4	1	3	2	3	4	0.25857997	7.5	0.92841148	-0.095566951	0.60818088	Fall	Past	0	0
358	Yes	female	1	1	0	3.0572755	2.7135322	1.8405572	2.944802	5.5	6	4	2.5	4.5	2	3	3	2	2	2	2	Diffuse	Past	3	2	3	5	2	2		8.5				Fall	Past	1	1
359	No	male	1	0	0	-13.942724	2.6505616	-1.1594428	2.8854413	0	1	1.5	0.5	0	1	0	0	0	1	0	0	Local	Past	3	1	3	1	1	1	-1.1031528	3	0.23664521	0.42169702	-0.69223845	Fall	Past	0	0
360	No	female	1	1	1	-8.9427242	-15.802552	-1.1594428	-8.1153955	0	2	1.5	2	0	3	0	2	2	1	0	0	Diffuse	Current	5	3	4	4	3	3	-0.7026431	11.5	-1.2064081	-1.1477263	-0.69223845	Fall	Past	0	0
361	No	female	1	1	0	-10.942724	16.068768	3.8405573	-2.0268183	1	0	0.5	0	1	0	0	0	0	0	0	0	No/Minor	Never	2	3	3	3	2	3	-0.86284697	6.5	1.2859633	-0.27910542	2.55881	Winter	Never	0	0
362	Yes	male	1	1	0	-3.9427245	4.5615816	1.8405572	1.2572342	0.5	3	2	2	0.5	0	0	2	2	2	0	0	Diffuse	Past	3	3	4	2	1	2		6				Spring	Past	0	0
363	Yes	female	1	0	1	-3.9427245	0.1728067	-0.15944272	0.37158722	0	1	0	0	0	0	0	0	0	0	0	0	No/Minor	Current	4	3	4	4	5	5		12.5				Winter	Current	0	0
364	No	female	1	0	1	-10.942724	-16.632122	-1.1594428	-1.0862848	0	0.5	2	0	0	2.5	0	0	0	2	0	2	Local	Current	4	2	2	3	3	4	-0.86284697	8.5	-1.2712811	-0.14492525	-0.69223845	Fall	Past	0	0
365	No	female	1	0	1	-4.9427242	-11.933969	-0.15944272	20.796383	0	1.5	1	1	0.5	0	0	1	0	0	0	0	No/Minor	Never	3	2	4	1	3	3	-0.38223541	6	-0.90388077	2.976944	-0.042028762	Winter	Never	0	0
366	No	male	1	1	0	23.057276	8.2439909	-1.1594428	0.43731099	0	2	2	2	0	3	0	2	2	2	0	2	Diffuse	Current	4	4	4	3	2	2	1.8606185	9	0.67405701	0.072437033	-0.69223845	Fall	Current	0	0
367	Yes	male	1	1	1	-14.942724	-0.67592704	3.8405573	-3.4573333	0	0.5	0.5	0	0	0	0	0	0	0	0	0	No/Minor	Current	4	3	4	1	3	3		7.5				Spring	Past	0	0
368	No	female	1	0	0	-13.942724	19.313122	-0.15944272	1.3680366	0	0.5	0.5	0	0	0	0	0	0	0	0	0	No/Minor	Past	3	3	4	1	3	3	-1.1031528	6.5	1.5396746	0.20521829	-0.042028762	Spring	Never	0	0
369	No	male	0	0	0	-5.9427242	-2.2145991	-1.1594428	2.6920094	0	1	2	1	0	4	0	0	1	2	0	4	Diffuse	Past	4	3	3	1	2	2	-0.46233734	6	-0.14381561	0.39410126	-0.69223845	Winter	Past	0	0
370	No	female	1	1	0	0.057275541	11.8251	2.8405573	16.101753	0	0	0.5	0	0	0	0	0	0	0	0	0	No/Minor	Never	2	2	2	1	3	3	0.018274203	4	0.95410347	2.3071892	1.9086002	Spring	Never	0	0
371	No	male	0	0	0	-1.9427245	11.189919	0.84055728	-0.20270371	0	0	1	0	0	0	0	0	0	1	0	0	Local	Never	3	1	2	1	2	2	-0.14192964	3.5	0.90443188	-0.018870022	0.60818088	Spring	Never	0	0
372	No	female	0	0	0	-2.9427245	-14.868945	-0.15944272	3.3897767	0.5	0.5	2	0	0	0.5	0	0	0	2	0	0	Local	Past	3	3	3	1	3	3	-0.22203156	6	-1.1333989	0.49364781	-0.042028762	Spring	Past	0	0
373	No	female	1	1	0	2.0572755	12.454805	2.8405573	-4.6679654	0	0	1.5	0	0	1.5	0	0	0	1	0	0	Local	Past	3	2	4	1	3	3	0.17847805	6	1.0033473	-0.65590215	1.9086002	Summer	Past	0	0
374	Yes	male	1	1	0	-1.9427245	-0.010629303	-0.15944272	-3.9330382	3	3	2.5	2	2	2	2	2	1	2	1	2	Diffuse	Past	2	3	3	4	2	2		7				Fall	Current	1	0
375	Yes	female	1	1	0	-10.942724	-2.8990619	-1.1594428	-4.1780748	0	0	0.5	0	0	0	0	0	0	0	0	0	No/Minor	Past	2	3	3	1	2	2		4				Summer	Past	0	0
376	No	female	1	0	0	-7.9427242	-0.90316868	0.84055728	-7.1947517	0	0	1	0	0.5	0	0	0	0	1	0	0	Local	Current	4	2	4	2	3	3	-0.62254119	8	-0.041260246	-1.0163836	0.60818088	Winter	Past	0	0
377	No	female	0	0	1	-4.9427242	22.14406	1.8405572	-10.555816	0	0	0	0	0	0	0	0	0	0	0	0	No/Minor	Past	3	2	1	3	3	3	-0.38223541	6.5	1.7610571	-1.4958864	1.2583905	Fall	Past	1	0
378	No	female	1	1	0	-12.942724	1.4650723	0.84055728	-2.8025935	1	6	2.5	5	1	3	0	2	2	2	0	0	Diffuse	Past	4	3	3	1	3	3	-1.0230508	7	0.14393866	-0.38978073	0.60818088	Winter	Past	0	0
379	No	female	0	0	0	-12.942724	-1.8340379	-1.1594428	-7.5541191	0	0	0	0	0	0	0	0	0	0	0	0	No/Minor	Past	3	1	2	3	1	1	-1.0230508	4.5	-0.11405527	-1.0676525	-0.69223845	Spring	Past	0	0
380	Yes	male	1	1	1	9.0572758	-11.80529	2.8405573	5.0254283	0	0	0	0	0	0	0	0	0	0	0	0	No/Minor	Never	3	3	2	1	1	1		3.5				Spring	Never	0	0
381	No	female	0	0	0	1.0572755	5.1529574	1.8405572	-2.1727996	0.5	0	0	0	0	0	0	0	0	0	0	0	No/Minor	Past	3	2	3	2	3	3	0.098376125	6.5	0.4323352	-0.29993191	1.2583905	Summer	Past	0	0
382	No	male	0	1	0	-3.9427245	-10.244716	-1.1594428	8.9590149	0	0	0	0	0	0	0	0	0	0	0	0	No/Minor	Past	3	3	2	2	1	1	-0.3021335	4.5	-0.77177924	1.2881775	-0.69223845	Fall	Current	1	0
383	Yes	male	1	0	0	-14.942724	23.474655	2.8405573	-4.5831943	0	1.5	1	0	0.5	0	0	1	0	1	0	0	Local	Past	2	1	2	1	1	1		1.5				Fall	Past	0	0
384	No	male	1	0	0	-14.942724	4.3014855	-2.1594427	5.9796662	0.5	0	2.5	0	0	0	0	0	0	2	0	0	Local	Past	3	3	4	2	1	2	-1.1832547	6	0.36574897	0.86313182	-1.3424481	Spring	Past	0	0
385	No	female	0	0	1	-9.9427242	-11.331642	-1.1594428	2.2462132	0	0	1	0	0	1	0	0	0	0	0	0	No/Minor	Never	3	1	3	1	2	3	-0.78274506	4.5	-0.85677797	0.33050209	-0.69223845	Spring	Never	0	0
386	No	female	1	0	1	-6.9427242	-2.3460159	0.84055728	-8.9466696	0.5	1	2.5	0	0	1	0	0	0	2	0	0	Local	Past	3	1	3	2	2	2	-0.54243928	5	-0.15409251	-1.2663192	0.60818088	Summer	Past	1	0
387	No	female	0	1	0	-11.942724	2.3439224	1.8405572	-7.7611017	0	0	0	1	0	0	0	0	1	0	0	0	No/Minor	Past	3	2	5	3	3	3	-0.94294888	8.5	0.21266557	-1.0971813	1.2583905	Spring	Past	0	0
388	No	female	1	1	0	4.0572758	11.669043	-1.1594428	-3.3235583	0	0	0	0	0	0	0	0	0	0	0	0	No/Minor	Current	2	1	4	2	4	4	0.33868191	6.5	0.94190007	-0.46410376	-0.69223845	Spring	Past	0	0
389	No	male	0	0	0	-4.9427242	14.081089	1.8405572	1.3738805	2.5	5	3	3	2	4	2	2	2	2	2	4	Diffuse	Past	3	1	1	1	1	1	-0.38223541	2	1.1305242	0.20605202	1.2583905	Fall	Past	0	0
390	No	male	1	0	0	-3.9427245	-7.0989251	-1.1594428	9.9392538	1.5	1	0	0	0	1.5	1	0	0	0	0	0	No/Minor	Never	3	2	2	1	1	2	-0.3021335	3.5	-0.52577513	1.4280224	-0.69223845	Spring	Never	0	0
391	No	male	1	0	1	-12.942724	-12.92781	-1.1594428	-2.4629638	0	0.5	0	0	0	0	0	0	0	0	0	0	No/Minor	Past	3	3	2	1	2	2	-1.0230508	4.5	-0.98160005	-0.34132773	-0.69223845	Fall	Past	0	0
392	Yes	male	0	0	0	15.057276	11.885332	0.84055728	0.47713858	0.5	1	1	0	0	1	0	0	0	0	0	0	No/Minor	Past	2	3	3	2	3	1		5				Spring	Current	0	0
393	No	female	0	0	1	-7.9427242	-19.465797	-0.15944272	1.9028782	0	0	0.5	0	0	1	0	0	0	0	0	0	No/Minor	Past	3	1	2	1	4	4	-0.62254119	5.5	-1.4928775	0.28152063	-0.042028762	Fall	Past	0	0
394	No	female	1	0	1	-3.9427245	-29.688932	-2.1594427	-2.8394639	0	0	2	0	0	0	0	0	0	1	0	0	Local	Past	3	3	3	1	3	4	-0.3021335	6.5	-2.2923374	-0.39504087	-1.3424481	Summer	Current	1	0
395	No	female	1	1	1	-1.9427245	-2.9209647	4.8405571	-9.4458523	0	0	1.5	0	0	0	0	0	0	1	0	0	Local	Past	2	2	4	1	2	2	-0.14192964	4	-0.19905429	-1.3375347	3.2090197	Spring	Past	0	0
396	No	female	0	0	0	0.057275541	4.3507671	0.84055728	0.24787134	0	0	0	0	0	0	0	0	0	0	0	0	No/Minor	Current	4	3	4	5	3	3	0.018274203	11.5	0.36960286	0.045410797	0.60818088	Spring	Current	0	0
397	No	female	0	0	0	-1.9427245	1.2597334	-0.15944272	0.88273722	3.5	2	2	2	0	3	2	2	2	2	0	0	Diffuse	Current	4	3	3	1	4	4	-0.14192964	8	0.12788075	0.13598315	-0.042028762	Fall	Current	1	0
398	No	female	1	0	1	11.057276	2.49998	1.8405572	10.990313	0	0.5	0.5	0	0	0	0	0	0	0	0	0	No/Minor	Past	2	2	2	2	2	2	0.89939535	4	0.22486958	1.5779709	1.2583905	Spring	Past	1	0
399	No	female	1	1	0	-4.9427242	3.4308491	2.8405573	-0.041701432	0	0	0	0	0.5	0	0	0	0	0	0	0	No/Minor	Current	4	3	4	1	2	2	-0.38223541	6.5	0.29766431	0.004099328	1.9086002	Spring	Past	0	0
400	No	female	1	0	0	4.0572758	4.8408422	-2.1594427	-4.1174603	1	4.5	1	2.5	0	3.5	1	2	2	0	0	2	Diffuse	Never	3	1	3	1	2	2	0.33868191	4	0.40792748	-0.57736492	-1.3424481	Spring	Never	0	0
401	No	female	1	1	0	33.057274	-7.0113139	-0.15944272	-6.786293	0	1	1	1	0.5	1	0	0	0	0	0	0	No/Minor	Past	2	1	1	1	2	2	2.6616378	2	-0.51892376	-0.95811129	-0.042028762	Summer	Past	0	0
402	Yes	female	0	0	1	-6.9427242	19.836052	0.84055728	0.40615553	6	4.5	2	3.5	6	0	2	2	2	2	2	0	Diffuse	Current	4	3	3	5	3	3		11				Winter	Current	0	0
403	No	female	1	0	0	21.057276	5.5526834	-2.1594427	19.575302	0	2	0	0	0	1	0	2	0	0	0	0	No/Minor	Current	4	3	5	2	1	2	1.7004147	7.5	0.46359396	2.8027396	-1.3424481	Spring	Current	0	0
404	No	female	0	1	1	-5.9427242	13.883964	2.8405573	8.6759262	0	0	0	0	0	0.5	0	0	0	0	0	0	No/Minor	Past	3	1	3	1	2	3	-0.46233734	4.5	1.1151091	1.2477909	1.9086002	Fall	Past	0	0
405	Yes	female	0	0	1	-9.9427242	4.720377	-0.15944272	1.6864814	0	0	1.5	0	1	0	0	0	0	1	1	0	No/Minor	Past	3	2	3	1	2	2		4.5				Spring	Past	0	0
406	No	female	1	1	0	0.057275541	4.7806096	0.84055728	1.411666	0	0	0	0	1	0	0	0	0	0	1	0	No/Minor	Current	5	3	5	2	3	3	0.018274203	10	0.40321711	0.21144253	0.60818088	Winter	Current	0	0
407	No	male	1	1	0	17.057276	19.12421	3.8405573	-2.3283644	0.5	2	2	1.5	0.5	2	0	2	1	2	0	0	Diffuse	Current	4	4	4	3	3	4	1.3800069	10.5	1.5249016	-0.3221252	2.55881	Spring	Past	0	0
408	No	male	1	1	0	23.057276	-15.687563	0.84055728	0.13595337	0	1	1	0	0	0	0	0	0	0	0	0	No/Minor	Current	4	4	3	4	3	2	1.8606185	10	-1.1974157	0.029444197	0.60818088	Summer	Past	0	0
409	No	female	1	1	0	8.0572758	27.283005	0.84055728	-9.3355932	0	0.5	0.5	1.5	0	0	0	0	1	0	0	0	No/Minor	Past	3	4	4	2	3	3	0.65908962	8	2.1629283	-1.3218045	0.60818088	Spring	Past	0	0
410	No	female	0	0	1	9.0572758	-27.375448	-2.1594427	-2.2205741	0	0.5	0	0	0	0	0	0	0	0	0	0	No/Minor	Past	3	4	4	2	2	2	0.73919153	7	-2.1114206	-0.30674744	-1.3424481	Fall	Past	0	0
411	No	female	1	1	1	-11.942724	-9.5109711	-0.15944272	-8.0434027	0	0	0	0	0	0	0	0	0	0	0	0	No/Minor	Current	4	2	2	3	4	4	-0.94294888	9	-0.71439958	-1.1374555	-0.042028762	Spring	Current	0	0
412	Yes	male	0	0	0	20.057276	-17.85594	-2.1594427	-2.2312741	0	0	1	0	0	1	0	0	0	0	0	0	No/Minor	Current	4	4	3	3	3	3		9.5				Fall	Current	1	0
413	No	female	0	0	0	-8.9427242	-3.8381448	-1.1594428	-6.5346947	0	1.5	1	1.5	0	1	0	1	1	0	0	0	Diffuse	Past	3	2	4	3	3	3	-0.7026431	8	-0.27077866	-0.92221731	-0.69223845	Spring	Past	0	0
414	No	male	0	0	0	-11.942724	-1.8614165	-0.15944272	4.8974729	0.5	0.5	0	0	0	0	0	0	0	0	0	0	No/Minor	Never	4	3	3	1	2	2	-0.94294888	6	-0.11619626	0.70874155	-0.042028762	Fall	Never	0	0
415	No	female	0	0	0	9.0572758	28.939405	1.8405572	7.3504496	0	0	0	0	4	0.5	0	0	0	0	2	0	No/Minor	Past	3	1	5	1	3	3	0.73919153	6	2.2924607	1.0586929	1.2583905	Spring	Past	0	0
416	Yes	male	1	1	0	11.057276	-4.0900269	0.84055728	3.9689507	1.5	2	2	0.5	0.5	0	1	2	0	2	0	0	Diffuse	Current	4	2	4	2	2	3		7.5				Spring	Current	0	0
417	Yes	male	0	0	0	-10.942724	4.0879335	-2.1594427	-2.995604	2	2.5	2.5	4	7	0	2	2	2	2	3	0	Diffuse	Current	2	4	5	5	2	2		9.5				Fall	Current	0	0
418	Yes	female	0	1	0	5.0572758	2.5656884	-0.15944272	-1.1170228	2	4.5	4	2.5	0.5	2.5	2	2	2	2	0	2	Diffuse	Past	4	3	3	1	3	3		7				Spring	Past	0	0
419	No	female	1	0	1	1.0572755	6.3630872	-0.15944272	-3.1186645	0	0.5	4	0	0	2	0	0	0	2	0	2	Local	Current	5	1	2	2	3	4	0.098376125	8	0.52696854	-0.43487263	-0.042028762	Summer	Past	0	0
420	No	female	1	0	0	1.0572755	2.5739019	-2.1594427	-3.6672473	0	1	0.5	0.5	0.5	0	0	0	0	0	0	0	No/Minor	Past	4	2	3	1	3	3	0.098376125	6.5	0.23065029	-0.51313579	-1.3424481	Summer	Current	1	0
421	No	male	0	0	0	-9.9427242	5.5362563	-0.15944272	-5.7276034	0	0	0.5	0	0	0	0	0	0	0	0	0	No/Minor	Current	4	3	3	4	3	3	-0.78274506	10	0.46230942	-0.80707449	-0.042028762	Spring	Past	0	0
422	No	female	0	0	0	-4.9427242	-0.59379154	1.8405572	4.618906	0	0	0.5	0	0	0	0	0	0	0	0	0	No/Minor	Past	1	1	5	3	2	1	-0.38223541	4.5	-0.017066732	0.66900039	1.2583905	Winter	Past	0	0
423	Yes	female	1	1	0	21.057276	-23.613642	1.8405572	-1.1655457	2	4.5	2	3	1	1	2	2	2	2	0	0	Diffuse	Current	4	3	5	5	3	3		12				Winter	Current	0	1
424	Yes	female	0	0	0	-6.9427242	18.472601	1.8405572	2.1596704	1	1	2	1.5	0	1	0	0	1	2	0	0	Diffuse	Current	4	1	5	4	3	3		10				Fall	Past	0	0
425	No	female	1	0	1	-14.942724	-11.109877	-2.1594427	3.9486094	0	0	0	0	0	0	0	0	0	0	0	0	No/Minor	Past	3	3	4	2	2	2	-1.1832547	6.5	-0.83943582	0.57337278	-1.3424481	Winter	Current	0	0
426	Yes	female	1	0	0	7.0572758	-12.298103	-2.1594427	0.15120763	0	0.5	0	0	0	0	0	0	0	0	0	0	No/Minor	Current	4	3	4	5	3	3		11.5				Winter	Current	0	0
427	No	female	0	0	1	-1.9427245	-3.7642226	2.8405573	-4.9416246	0	0	1.5	0	0	1.5	0	0	0	1	0	0	Local	Never	3	1	1	1	2	2	-0.14192964	3	-0.26499796	-0.69494337	1.9086002	Winter	Never	1	0
428	No	male	0	1	1	0.057275541	18.081089	2.8405573	-5.3369102	0.5	0.5	0	0.5	0.5	0	0	0	0	0	0	0	No/Minor	Past	5	3	3	2	3	3	0.018274203	9	1.4433284	-0.75133657	1.9086002	Fall	Past	0	0
429	Yes	female	1	0	1	10.057276	-9.7382135	-1.1594428	5.435688	2	4	0	0	0	0	1	2	0	0	0	0	Diffuse	Current	5	3	5	3	4	4		12				Spring	Current	0	0
430	No	male	1	1	0	-5.9427242	14.36035	1.8405572	3.7893658	0	0.5	0	0	0	0	0	0	0	0	0	0	No/Minor	Current	4	4	4	4	1	1	-0.46233734	9	1.1523631	0.55065489	1.2583905	Fall	Current	0	0
431	No	male	0	0	0	-8.9427242	7.9729438	-1.1594428	1.0429026	8	8	8	8	3.5	4	4	4	4	4	2	4	Diffuse	Current	4	3	3	4	3	3	-0.7026431	10	0.65286124	0.15883332	-0.69223845	Fall	Current	0	1
432	No	female	0	0	1	-1.9427245	-4.1803761	-0.15944272	-10.625587	0	1.5	0.5	0.5	0	0	0	1	0	0	0	0	No/Minor	Current	4	1	1	4	3	4	-0.14192964	8.5	-0.29754156	-1.5058404	-0.042028762	Spring	Current	0	0
433	Yes	male	1	1	1	-0.94272447	9.0845108	1.8405572	4.8729334	2	2	0.5	1.5	0.5	0.5	2	2	1	0	0	0	Diffuse	Past	2	2	4	1	1	2		3.5				Fall	Past	0	0
434	No	female	1	0	1	-14.942724	-10.617064	-1.1594428	-3.8625016	0	0	0	0	0	0	0	0	0	0	0	0	No/Minor	Current	4	2	4	4	3	3	-1.1832547	10	-0.8008973	-0.54099143	-0.69223845	Fall	Current	0	0
435	Yes	female	0	0	1	-11.942724	5.8100414	0.84055728	-7.4248352	0.5	1	0.5	0	0	0	0	1	0	0	0	0	No/Minor	Current	5	3	5	3	5	5		13				Fall	Current	0	0
436	No	male	0	1	0	-12.942724	15.608809	2.8405573	-0.45632261	0	1	1	0.5	0.5	0	0	0	0	0	0	0	No/Minor	Never	2	3	3	1	1	1	-1.0230508	3	1.2499939	-0.055052217	1.9086002	Fall	Never	1	0
437	No	female	1	0	1	-7.9427242	-3.7395821	-1.1594428	3.2401185	0	2.5	0	1.5	0	0	0	2	1	0	0	0	Diffuse	Current	4	2	4	3	3	4	-0.62254119	9.5	-0.26307085	0.47229698	-0.69223845	Fall	Current	1	0
438	No	male	0	0	0	-11.942724	15.392519	-0.15944272	-0.85963404	0	1	1.5	0	0	0	0	0	0	1	0	0	Local	Past	3	3	3	4	3	3	-0.94294888	9	1.2330796	-0.11259042	-0.042028762	Summer	Current	0	0
439	No	female	1	1	0	12.057276	0.03317631	2.8405573	-6.9950581	0	0	1	0	0	0	0	0	0	1	0	0	Local	Current	5	2	5	2	4	4	0.97949731	10.5	0.031962857	-0.98789459	1.9086002	Spring	Current	0	0
440	No	male	1	0	0	-5.9427242	-3.6410193	1.8405572	8.4188557	0	0	0	0	0	0	0	0	0	0	0	0	No/Minor	Past	3	2	4	1	3	3	-0.46233734	6	-0.25536332	1.211116	1.2583905	Spring	Past	0	0
441	No	female	1	0	0	-0.94272447	17.996216	0.84055728	-8.991744	0	0	0	0	0	0	0	0	0	0	0	0	No/Minor	Current	4	2	4	1	2	2	-0.061827723	6	1.4366915	-1.2727499	0.60818088	Spring	Never	0	0
442	Yes	male	0	1	0	-3.9427245	18.217981	2.8405573	-2.901458	2	1.5	1	0	0	0	1	1	0	0	0	0	Diffuse	Current	4	2	4	1	2	2		6				Fall	Past	0	0
443	Yes	female	1	1	1	-13.942724	-4.6540241	3.8405573	7.434474	0	1	0	0	0	0	0	0	0	0	0	0	No/Minor	Current	5	2	3	3	4	4		10.5				Winter	Current	0	0
444	Yes	male	1	1	0	12.057276	-3.4521077	-0.15944272	4.7231808	7.5	6.5	4	6.5	7	0	3	2	2	2	3	0	Diffuse	Past	3	3	3	5	3	3		10				Winter	Current	0	1
445	Yes	female	0	0	0	-13.942724	-6.6855097	-0.15944272	-6.653348	0	1	1	0	0	0.5	0	0	0	0	0	0	No/Minor	Current	5	1	3	4	2	3		9.5				Spring	Current	0	0
446	No	female	0	0	0	-14.942724	22.464388	-0.15944272	-2.7692885	0.5	1	0	0.5	0	0	0	1	0	0	0	0	No/Minor	Never	2	1	5	1	1	1	-1.1832547	3	1.7861072	-0.38502941	-0.042028762	Fall	Never	0	0
447	No	female	1	0	0	-12.942724	20.334339	0.84055728	-3.0772028	0	1.5	1.5	0	0	1	0	1	0	1	0	0	Local	Never	3	3	3	2	2	3	-1.0230508	6.5	1.619535	-0.42895749	0.60818088	Summer	Never	1	0
448	No	male	1	0	0	5.0572758	11.310384	-0.15944272	-6.5740728	0	1.5	0.5	0.5	0	0	0	1	0	0	0	0	No/Minor	Current	4	2	5	3	2	4	0.41878381	9.5	0.91385263	-0.92783499	-0.042028762	Spring	Current	0	0
449	No	female	1	0	1	6.0572758	-6.3049483	2.8405573	-9.0488005	0	0	0	0	0	0	0	0	0	0	0	0	No/Minor	Current	4	4	4	5	4	4	0.49888575	13	-0.46368539	-1.2808895	1.9086002	Spring	Past	0	0
450	No	female	0	1	0	11.057276	-2.0612795	0.84055728	-7.9186115	0	0	4	0	0	2	0	0	0	2	0	2	Local	Never	3	3	4	2	2	1	0.89939535	6	-0.13182579	-1.1196524	0.60818088	Spring	Never	0	0
451	No	female	1	1	0	-9.9427242	-3.2412932	0.84055728	-10.151706	0	1.5	0.5	0	0	1	0	1	0	0	0	0	No/Minor	Past	3	1	3	1	1	1	-0.78274506	3	-0.22410426	-1.4382344	0.60818088	Fall	Past	0	0
452	No	female	1	0	1	-5.9427242	5.7196922	-0.15944272	-7.6911292	0	0.5	0.5	0	0	0.5	0	0	0	0	0	0	No/Minor	Never	3	3	5	2	2	2	-0.46233734	7	0.47665441	-1.087199	-0.042028762	Fall	Never	0	0
453	No	female	1	0	1	-10.942724	-16.922333	-1.1594428	3.8915443	0	0	0	0	0	0	0	0	0	0	0	0	No/Minor	Current	4	4	5	3	4	4	-0.86284697	11.5	-1.2939759	0.5652318	-0.69223845	Spring	Current	0	0
454	No	female	1	0	0	0.057275541	6.5985427	-1.1594428	9.144824	0.5	0.5	1.5	1	0	2.5	0	0	0	1	0	0	Local	Current	4	1	2	4	1	2	0.018274203	7	0.54538131	1.3146858	-0.69223845	Summer	Past	0	0
455	No	female	0	1	1	26.057276	-32.766277	1.8405572	-4.3411579	0	0	1.5	0	0.5	0	0	0	0	1	0	0	Local	Current	4	3	2	3	4	4	2.1009243	9.5	-2.532989	-0.60927856	1.2583905	Spring	Never	0	0
456	No	male	1	1	0	-14.942724	2.7217457	0.84055728	0.44158012	2	1.5	4	0	6	3	2	1	0	2	2	2	Diffuse	Past	3	1	3	1	3	3	-1.1832547	5	0.24221173	0.073046014	0.60818088	Summer	Past	0	0
457	No	female	0	0	1	7.0572758	-15.137255	-1.1594428	-7.5298538	0	1	1.5	0	0	0.5	0	0	0	1	0	0	Local	Never	3	2	1	1	1	1	0.57898766	2.5	-1.154381	-1.0641906	-0.69223845	Fall	Never	0	0
458	No	female	1	0	0	-6.9427242	-6.2611427	-1.1594428	1.8011798	1	3	0	1.5	0.5	2	1	2	1	0	0	0	Diffuse	Current	4	2	5	4	4	4	-0.54243928	11.5	-0.46025956	0.2670123	-0.69223845	Fall	Current	1	0
459	No	female	0	0	1	-4.9427242	0.37266982	-2.1594427	-7.824945	0	1	0.5	0	0	0	0	0	0	0	0	0	No/Minor	Current	4	2	4	1	2	3	-0.38223541	6.5	0.058511555	-1.1062896	-1.3424481	Winter	Past	1	0
460	No	female	0	0	0	0.057275541	-13.338487	-0.15944272	0.89954168	0	0	0.5	0	0	0	0	0	0	0	0	0	No/Minor	Past	4	3	3	3	3	3	0.018274203	9	-1.0137155	0.13838099	-0.042028762	Spring	Past	0	0
461	No	female	0	0	1	-14.942724	-10.313162	-1.1594428	-5.6164446	0	0	0	0	0	0	0	0	0	0	0	0	No/Minor	Past	3	1	2	1	3	3	-1.1832547	4.5	-0.77713186	-0.7912159	-0.69223845	Winter	Current	0	0
462	No	female	1	1	1	32.057274	-6.8908482	3.8405573	15.107339	0	0	2	1.5	3	0	0	0	1	2	2	0	Diffuse	Current	4	4	4	5	4	4	2.5815358	13	-0.50950336	2.1653225	2.55881	Summer	Past	0	0
463	No	female	0	1	1	0.057275541	-30.485647	-2.1594427	-0.6832583	0	0	0	0	0	0	0	0	0	0	0	0	No/Minor	Past	3	2	2	1	4	4	0.018274203	6	-2.3546414	-0.087427869	-1.3424481	Winter	Current	0	0
464	No	female	0	0	0	-10.942724	1.1255788	0.84055728	-2.6195688	0	1	0.5	0	0	0.5	0	0	0	0	0	0	No/Minor	Never	1	3	3	1	2	1	-0.86284697	2.5	0.11738996	-0.3636696	0.60818088	Fall	Never	0	0
465	No	male	0	0	1	4.0572758	-6.0503283	-2.1594427	5.5702567	0	2	1	0	0	2.5	0	1	0	1	0	2	Diffuse	Current	5	3	5	3	3	3	0.33868191	11	-0.44377357	0.80472344	-1.3424481	Spring	Current	0	0
466	No	female	0	0	1	1.0572755	-20.626646	-1.1594428	-13.666905	0	1	1	0	0	1	0	0	0	0	0	0	No/Minor	Past	3	1	3	1	2	2	0.098376125	4	-1.5836573	-1.9397269	-0.69223845	Winter	Past	1	0
467	No	male	0	0	0	-11.942724	-10.491122	0.84055728	-1.8853903	0	0	0	0	0	0	0	0	0	0	0	0	No/Minor	Past	3	3	3	4	3	3	-0.94294888	9	-0.79104853	-0.25892875	0.60818088	Spring	Past	0	0
468	No	female	0	0	1	-9.9427242	-20.114668	-0.15944272	-5.2669077	0	0	0	0	0	0	0	0	0	0	0	0	No/Minor	Current	4	1	4	1	2	3	-0.78274506	6	-1.54362	-0.74134958	-0.042028762	Winter	Past	0	0
469	No	female	1	0	1	20.057276	-13.368604	-2.1594427	-9.0171432	1.5	5	3	3	0	4	1	2	2	2	0	4	Diffuse	Current	3	2	5	3	3	4	1.6203127	9	-1.0160705	-1.2763734	-1.3424481	Winter	Current	1	0
470	No	female	0	0	0	8.0572758	-10.874421	-1.1594428	2.1773825	0	3	2	2	0	3.5	0	2	2	2	0	2	Diffuse	Past	3	3	2	1	2	2	0.65908962	4.5	-0.82102275	0.32068273	-0.69223845	Summer	Past	0	0
471	No	female	0	0	1	-8.9427242	-5.705359	-0.15944272	9.3863497	0	0	0	0	0	0	0	0	0	0	0	0	No/Minor	Current	4	3	4	1	3	3	-0.7026431	7.5	-0.4167968	1.3491427	-0.042028762	Spring	Past	0	0
472	No	male	0	0	0	1.0572755	12.980473	1.8405572	6.5824671	0.5	1.5	1.5	1	0	2.5	0	1	0	1	0	0	Local	Past	3	2	4	1	2	2	0.098376125	5	1.0444548	0.94912946	1.2583905	Summer	Past	0	0
473	No	male	1	0	0	3.0572755	0.75870675	0.84055728	3.3940368	0	0.5	0	1	0	0	0	0	0	0	0	0	No/Minor	Current	3	2	4	3	4	4	0.25857997	9	0.088699974	0.49425516	0.60818088	Spring	Current	0	0
474	No	male	0	0	0	-11.942724	-14.570519	-2.1594427	-4.1428714	0	0	0	0	0	0	0	0	0	0	0	0	No/Minor	Past	4	1	2	1	2	2	-0.94294888	4.5	-1.1100619	-0.58099025	-1.3424481	Spring	Past	0	0
475	No	female	1	0	0	10.057276	-12.205017	-0.15944272	22.208477	0	0	0	0	0	0	0	0	0	0	0	0	No/Minor	Current	4	3	3	4	3	4	0.81929344	10.5	-0.92507684	3.1783988	-0.042028762	Spring	Current	0	0
476	No	female	0	0	0	20.057276	6.1769133	-1.1594428	-1.1370796	0	0	0	0	0	0	0	0	0	0	0	0	No/Minor	Current	4	1	2	4	5	4	1.6203127	10	0.51240963	-0.15217182	-0.69223845	Winter	Past	0	0
477	No	male	0	0	0	-1.9427245	9.6813622	-1.1594428	-4.5404539	2	1.5	2	0	0	1.5	2	1	0	2	0	0	Diffuse	Past	3	1	3	4	3	3	-0.14192964	8	0.78646088	-0.63771075	-0.69223845	Spring	Current	0	0
478	No	female	0	0	0	-2.9427245	-17.55204	-1.1594428	8.7595234	0	0	0	0	0	0	0	0	0	0	0	0	No/Minor	Current	4	2	5	1	3	3	-0.22203156	7.5	-1.3432196	1.2597175	-0.69223845	Winter	Past	0	0
479	No	female	1	0	0	-1.9427245	6.3192816	-2.1594427	-1.3667287	0	1	0	0	0	0	0	0	0	0	0	0	No/Minor	Current	4	1	5	4	3	2	-0.14192964	9.5	0.523543	-0.18493441	-1.3424481	Summer	Current	0	0
480	No	female	0	0	0	17.057276	7.0201716	0.84055728	-5.6164446	1	4	7	0.5	0	4	1	2	0	3	0	4	Diffuse	Current	3	2	4	4	2	2	1.3800069	8	0.57835329	-0.7912159	0.60818088	Spring	Current	0	0
481	No	female	0	0	0	-14.942724	5.6594596	-1.1594428	-5.4164782	0.5	0	0.5	0	0	0	0	0	0	0	0	0	No/Minor	Current	4	3	4	3	3	3	-1.1832547	9.5	0.47194403	-0.76268792	-0.69223845	Fall	Current	0	0
482	No	female	0	0	1	-2.9427245	-5.8723679	0.84055728	-3.28316	0	0	0	0	0	0	0	0	0	0	0	0	No/Minor	Current	3	3	5	5	5	5	-0.22203156	13	-0.42985696	-0.4583402	0.60818088	Spring	Current	0	0
483	No	female	0	0	0	6.0572758	-0.48427749	-2.1594427	-4.6651454	0	0	0	0	0	0	0	0	0	0	0	0	No/Minor	Past	2	2	5	1	3	3	0.49888575	5.5	-0.008502753	-0.65549994	-1.3424481	Spring	Past	0	0
484	No	female	1	0	1	11.057276	1.3774611	-0.15944272	-1.670561	0	0	0	0	0	0	0	0	0	0	0	0	No/Minor	Past	3	3	4	3	3	3	0.89939535	8.5	0.13708729	-0.22828044	-0.042028762	Spring	Current	0	0
485	No	male	1	1	0	1.0572755	-19.942183	-0.15944272	4.7419338	0	2	3	2	0	3.5	0	2	2	2	0	2	Diffuse	Current	4	4	4	2	4	4	0.098376125	10	-1.5301315	0.68655205	-0.042028762	Spring	Past	0	0
486	No	male	1	0	0	-3.9427245	-3.6328058	0.84055728	4.2957129	0	0	0	0	0	0	0	0	0	0	0	0	No/Minor	Past	3	3	3	2	3	3	-0.3021335	7	-0.25472075	0.6228919	0.60818088	Summer	Current	0	0
487	No	female	0	0	0	-11.942724	1.6266055	1.8405572	5.049737	0	0.5	0.5	0	0	0	0	0	0	0	0	0	No/Minor	Never	4	1	2	1	1	2	-0.94294888	4	0.15657073	0.73046404	1.2583905	Summer	Never	0	0
488	No	female	1	1	0	7.0572758	-16.032532	2.8405573	6.7075882	0	0	0	0	0	0	0	0	0	0	0	0	No/Minor	Current	3	4	3	3	3	4	0.57898766	9	-1.2243925	0.96697992	1.9086002	Spring	Past	0	0
489	No	male	1	0	0	-14.942724	12.94488	-1.1594428	5.8814235	0	1.5	1	0	0	0	0	1	0	0	0	0	No/Minor	Current	4	2	4	1	2	3	-1.1832547	6.5	1.0416715	0.84911603	-0.69223845	Summer	Past	1	0
490	No	female	1	0	1	-7.9427242	-15.452107	0.84055728	-12.691337	0	0.5	1	0	0	2	0	0	0	1	0	2	Local	Past	1	1	1	1	1	1	-0.62254119	0	-1.1790029	-1.8005484	0.60818088	Fall	Past	0	0
491	Yes	male	1	1	1	13.057276	-6.3761325	3.8405573	14.985568	0	0	0.5	0	0	0	0	0	0	0	0	0	No/Minor	Current	3	3	4	4	4	4		10.5				Spring	Current	0	0
492	Yes	male	1	0	0	6.0572758	15.105045	-2.1594427	-5.0398583	5.5	7	3	6	0.5	4	3	3	2	2	0	4	Diffuse	Current	3	3	4	5	2	2		9.5				Spring	Past	0	0
493	Yes	male	1	0	1	4.0572758	7.9044971	-1.1594428	-1.5569162	1	4	2	2.5	0.5	1	1	2	1	2	0	0	Diffuse	Past	3	3	3	3	2	2		7				Fall	Past	0	0
494	No	male	0	0	0	-11.942724	-11.432942	-2.1594427	-0.57139224	1	0.5	0	0	0.5	0.5	0	0	0	0	0	0	No/Minor	Never	2	2	2	1	2	2	-0.94294888	3	-0.86469996	-0.071468614	-1.3424481	Winter	Never	1	0
495	No	male	1	0	0	-13.942724	7.3487134	-1.1594428	-0.99311376	0	0	0	0	0	0	0	0	0	0	0	0	No/Minor	Past	3	2	3	1	3	3	-1.1031528	5.5	0.60404557	-0.13163322	-0.69223845	Summer	Past	0	0
496	No	female	0	1	1	30.057276	-4.9113822	0.84055728	1.9219772	0	2.5	1	0	0	2	0	2	0	1	0	0	Local	Current	4	2	2	4	4	4	2.4213319	10	-0.35470703	0.28424555	0.60818088	Fall	Current	0	0
497	Yes	female	1	1	0	-0.94272447	11.734751	1.8405572	13.804029	0	3	2	4	0	2	0	2	2	2	0	0	Diffuse	Current	2	2	5	3	3	4		8				Spring	Current	0	0
498	Yes	male	1	1	1	-12.942724	-16.355598	-1.1594428	-2.8908727	2.5	2	2	0	0	0	1	2	0	2	0	0	Diffuse	Past	2	2	2	1	2	2		3				Fall	Past	0	0
499	No	male	0	1	0	-6.9427242	-5.7135725	0.84055728	-0.83529747	0	0	0	0	0	0	0	0	0	0	0	0	No/Minor	Current	4	2	2	2	3	4	-0.54243928	7.5	-0.41743907	-0.1091183	0.60818088	Fall	Past	0	0
500	No	male	0	0	0	16.057276	5.7881389	-1.1594428	-0.29763043	1	0	1.5	0	0	0.5	1	0	0	1	0	0	Local	Current	5	4	5	3	1	1	1.2999049	9.5	0.48200706	-0.032412667	-0.69223845	Summer	Current	0	0
501	No	male	1	0	0	-9.9427242	1.9195555	-2.1594427	2.5443513	0.5	3	2	1.5	0	1	0	2	1	2	0	0	Diffuse	Current	5	2	2	5	2	4	-0.78274506	11	0.1794797	0.37303561	-1.3424481	Winter	Current	0	0
502	No	female	1	0	1	17.057276	4.4684944	-0.15944272	-0.57139224	0	1	2.5	0	0	2	0	1	0	1	0	2	Diffuse	Current	4	4	5	3	3	4	1.3800069	11	0.37880942	-0.071468614	-0.042028762	Spring	Past	0	0
503	No	female	0	0	0	-9.9427242	9.8921766	-0.15944272	-2.2529418	0	0	1	0	0	0	0	0	0	1	0	0	Local	Current	4	4	4	4	1	2	-0.78274506	9.5	0.80294687	-0.31136516	-0.042028762	Spring	Current	0	0
504	Yes	male	1	1	1	-0.94272447	-9.2098083	-2.1594427	5.7654128	3.5	6.5	3.5	7	6	0.5	2	3	3	2	2	0	Diffuse	Current	4	4	5	3	3	3		10.5				Winter	Past	0	1
505	No	female	0	0	1	-9.9427242	12.23304	1.8405572	10.863037	0	0	0.5	0	0	0	0	0	0	0	0	0	No/Minor	Current	5	4	5	5	4	4	-0.78274506	14.5	0.98600507	1.5598129	1.2583905	Spring	Current	0	0
506	No	male	1	0	1	-12.942724	-25.256351	-2.1594427	-4.3460455	0	0	1	0	0	0	0	0	0	0	0	0	No/Minor	Past	3	2	4	1	2	2	-1.0230508	5	-1.9457049	-0.6099757	-1.3424481	Summer	Past	0	0
507	No	female	0	1	1	6.0572758	1.3911504	-1.1594428	-4.6905327	0	0	0	0	0	0	0	0	0	0	0	0	No/Minor	Past	3	1	4	2	2	3	0.49888575	6	0.13815764	-0.65912175	-0.69223845	Spring	Past	0	0
508	No	female	1	1	1	-11.942724	-17.228973	0.84055728	9.5275221	0	0	0	0	0	0	0	0	0	0	0	0	No/Minor	Current	3	3	5	4	4	4	-0.94294888	11	-1.3179555	1.3692831	0.60818088	Spring	Current	0	0
509	No	female	0	0	0	-13.942724	5.0160646	-2.1594427	-3.8447893	0	0	0.5	0	0	0	0	0	0	0	0	0	No/Minor	Past	3	3	4	2	2	2	-1.1031528	6.5	0.42162991	-0.53846461	-1.3424481	Fall	Never	0	0
510	No	female	1	0	1	-13.942724	-2.1598423	-2.1594427	-12.006407	0	0	0	0	0	0	0	0	0	0	0	0	No/Minor	Past	3	2	3	2	2	2	-1.1031528	5.5	-0.13953361	-1.7028337	-1.3424481	Spring	Past	0	0
511	No	male	0	0	0	1.0572755	9.8237305	-1.1594428	3.4473228	0	0	0	0	2	0	0	0	0	0	1	0	No/Minor	Current	4	2	4	1	2	3	0.098376125	6.5	0.79759455	0.5018574	-0.69223845	Spring	Never	0	0
512	No	female	0	0	0	-5.9427242	25.267946	-2.1594427	-3.288142	0	0	1.5	0	0	0	0	0	0	1	0	0	Local	Current	4	3	5	5	1	1	-0.46233734	10	2.0053484	-0.45905095	-1.3424481	Spring	Current	0	0
513	Yes	female	0	0	0	20.057276	12.753231	-1.1594428	-3.5404093	0	0	0	0.5	0	1.5	0	0	0	0	0	0	No/Minor	Current	3	2	5	1	4	4		7.5				Fall	Never	0	0
514	No	female	1	1	1	-10.942724	-11.821717	1.8405572	-5.548687	0	0	0	0	0	0	0	0	0	0	0	0	No/Minor	Current	4	2	4	5	4	4	-0.86284697	12	-0.89510256	-0.78154945	1.2583905	Summer	Current	0	0
515	No	female	1	1	1	-12.942724	-1.1961187	1.8405572	12.403901	0	0	0	0	0	0	0	0	0	0	0	0	No/Minor	Current	4	3	2	4	4	4	-1.0230508	10.5	-0.064169519	1.7796386	1.2583905	Fall	Current	0	0
516	No	female	0	0	1	-2.9427245	-6.9154892	-1.1594428	2.8228962	0	0	3	0	0	0	0	0	0	1	0	0	Local	Past	3	1	3	1	2	2	-0.22203156	4	-0.51143014	0.412774	-0.69223845	Fall	Past	1	0
517	No	male	1	0	1	-12.942724	-0.035269961	-1.1594428	5.9517756	0	0	0	0	0	0	0	0	0	0	0	0	No/Minor	Current	4	3	4	3	2	4	-1.0230508	9.5	0.026610222	0.8591525	-0.69223845	Winter	Current	0	0
518	No	male	0	0	1	18.057276	2.1960785	-0.15944272	1.4784068	1.5	2.5	2	2	0	1	1	2	2	2	0	0	Diffuse	Current	4	2	2	4	4	4	1.4601089	10	0.20110415	0.22096366	-0.042028762	Winter	Past	1	0
519	No	female	1	0	1	-4.9427242	-4.1885896	-0.15944272	-4.3422241	2	2	4.5	2	0	3	2	2	2	2	0	0	Diffuse	Past	3	2	3	3	3	3	-0.38223541	7.5	-0.29818383	-0.60943061	-0.042028762	Spring	Current	0	0
520	Yes	male	0	0	0	-14.942724	17.536257	0.84055728	0.71615261	2	4.5	5.5	3	1	4	2	2	2	2	1	4	Diffuse	Current	4	2	4	4	2	1		8.5				Winter	Current	0	1
521	Yes	female	0	0	0	-4.9427242	-4.7224703	0.84055728	-10.230574	0	1.5	2	0	0	2	0	1	0	2	0	2	Diffuse	Current	2	3	5	3	4	4		9				Summer	Current	0	0
522	Yes	female	0	0	0	13.057276	3.2391996	0.84055728	-6.7617478	0	0	0	0	0	0	0	0	0	0	0	0	No/Minor	Past	3	1	3	1	2	2		4				Spring	Past	0	0
523	Yes	male	1	0	0	7.0572758	-15.630068	-1.1594428	-5.4677606	3.5	6	5.5	6	2	4	2	2	2	2	2	4	Diffuse	Current	4	2	4	2	2	3		7.5				Fall	Past	0	1
524	No	female	0	0	0	-8.9427242	-2.365181	-0.15944272	-4.4574289	0	0	0	0	0	0	0	0	0	0	0	0	No/Minor	Current	3	3	5	5	3	3	-0.7026431	11	-0.15559122	-0.62586635	-0.042028762	Spring	Current	0	0
525	Yes	male	1	1	0	-10.942724	0.47670814	-2.1594427	-6.7318892	0	1.5	3.5	1.5	4	0.5	0	1	1	2	2	0	Diffuse	Current	3	2	4	3	3	4		8.5				Spring	Past	0	0
526	No	female	1	1	0	0.057275541	3.5595281	0.84055728	-8.0434027	0	0	0.5	0	0	0	0	0	0	0	0	0	No/Minor	Past	2	1	3	1	3	3	0.018274203	4	0.30772731	-1.1374555	0.60818088	Spring	Past	0	0
527	No	female	1	0	0	-2.9427245	3.597858	-2.1594427	10.235597	0	0	0.5	0	0	0.5	0	0	0	0	0	0	No/Minor	Current	4	2	5	3	3	3	-0.22203156	9.5	0.31072477	1.4702996	-1.3424481	Fall	Current	1	0
528	Yes	female	1	0	0	-6.9427242	8.3151751	-0.15944272	3.0187154	0.5	2.5	1	1.5	0	0	0	2	1	0	0	0	Diffuse	Current	4	3	4	3	3	3		9.5				Winter	Current	1	0
529	No	male	0	0	0	2.0572755	-0.73342192	-0.15944272	7.4573545	0	0	0	0	0	0	0	0	0	0	0	0	No/Minor	Current	4	1	2	1	4	4	0.17847805	6.5	-0.027985897	1.0739447	-0.042028762	Winter	Never	0	0
530	No	male	0	0	0	-14.942724	-32.645809	-2.1594427	-8.4739561	5	6	5.5	2	1.5	4	2	2	2	2	1	4	Diffuse	Never	2	2	2	1	1	1	-1.1832547	2	-2.5235686	-1.1988802	-1.3424481	Summer	Never	0	1
531	No	female	1	0	0	17.057276	-1.5410879	-2.1594427	-5.8968806	0	0	0	0	0	0	0	0	0	0	0	0	No/Minor	Past	2	1	4	1	2	2	1.3800069	3.5	-0.09114629	-0.83122426	-1.3424481	Winter	Past	0	0
532	No	female	0	1	1	13.057276	-1.612272	2.8405573	7.203743	0	0	0.5	0	0	0	0	0	0	0	0	0	No/Minor	Current	5	4	5	3	3	3	1.0595993	11.5	-0.096713118	1.0377634	1.9086002	Winter	Current	0	0
533	Yes	female	0	1	1	1.0572755	10.647824	3.8405573	-10.587309	0	0	0	0	0	0	0	0	0	0	0	0	No/Minor	Current	4	3	5	2	4	4		10				Winter	Current	0	0
534	No	female	0	0	1	0.057275541	-6.0366387	1.8405572	10.538877	0	0.5	1	0	0	0.5	0	0	0	0	0	0	No/Minor	Past	3	2	2	2	2	2	0.018274203	5	-0.44270322	1.5135667	1.2583905	Fall	Current	1	0
535	Yes	male	1	0	0	3.0572755	14.343923	-2.1594427	-4.4988294	2.5	3.5	4	4	1.5	3.5	2	2	2	2	1	2	Diffuse	Current	3	3	5	5	2	2		10				Fall	Current	0	0
536	No	male	0	0	0	-5.9427242	10.332971	-0.15944272	-3.7351587	2	2.5	2	2	1.5	1	2	1	2	2	1	0	Diffuse	Past	2	3	3	5	1	2	-0.46233734	7.5	0.8374176	-0.52282429	-0.042028762	Spring	Past	0	0
537	No	female	0	0	0	5.0572758	-2.4172001	0.84055728	-4.5159326	1	2	1	0	0	2.5	1	2	0	1	0	0	Diffuse	Current	5	1	4	1	4	4	0.41878381	8.5	-0.15965933	-0.63421249	0.60818088	Fall	Current	0	0
538	Yes	female	1	1	0	-14.942724	7.1488504	-2.1594427	-15.447697	7	6	2.5	4.5	0	4	2	2	2	2	0	4	Diffuse	Past	3	3	3	3	3	3		8				Fall	Past	0	1
539	No	male	0	0	0	14.057276	10.259049	-1.1594428	-2.8435709	0	1	1	0	0	1	0	0	0	0	0	0	No/Minor	Current	4	4	4	1	3	3	1.1397011	8	0.83163685	-0.39562672	-0.69223845	Summer	Current	0	0
540	No	male	1	1	0	1.0572755	-26.29126	-2.1594427	18.657963	0.5	0.5	1.5	0	0	0	0	0	0	1	0	0	Local	Past	4	2	2	1	1	2	0.098376125	4.5	-2.0266359	2.6718683	-1.3424481	Winter	Past	0	0
541	No	female	1	1	0	-8.9427242	-14.129725	-0.15944272	-9.0977306	0	0	0.5	0	0	0	0	0	0	0	0	0	No/Minor	Current	4	2	4	1	3	3	-0.7026431	7	-1.0755911	-1.2878703	-0.042028762	Winter	Current	0	0
542	No	female	0	0	0	-14.942724	7.7101097	-1.1594428	-5.2263465	0	0	1	0	0	0	0	0	0	0	0	0	No/Minor	Current	3	3	4	4	2	2	-1.1832547	8.5	0.63230717	-0.73556316	-0.69223845	Fall	Past	0	0
543	Yes	female	1	0	0	-6.9427242	11.573217	-1.1594428	-2.5920286	0	1	2	2	1	3.5	0	0	1	2	0	2	Diffuse	Current	2	4	5	1	4	4		7.5				Fall	Past	0	0
544	No	female	1	1	1	15.057276	8.8901234	1.8405572	25.928413	0	0	0	0	0	0	0	0	0	0	0	0	No/Minor	Current	4	2	4	2	4	4	1.2198031	9	0.72458535	3.7091	1.2583905	Fall	Current	1	0
545	Yes	female	1	1	1	8.0572758	5.851109	2.8405573	-0.74030852	0.5	2	3	2.5	1	0	0	2	1	2	1	0	Diffuse	Current	5	4	4	4	5	5		14				Summer	Current	0	0
546	No	male	0	0	0	-5.9427242	-17.995571	-0.15944272	1.8029462	0	1.5	1.5	1	0	2	0	1	0	1	0	0	Local	Past	3	3	4	3	2	2	-0.46233734	7.5	-1.3779043	0.26726425	-0.042028762	Fall	Current	0	0
547	No	female	1	0	1	-13.942724	3.617023	-1.1594428	-8.6316328	0	0	0	0	0	0	0	0	0	0	0	0	No/Minor	Past	3	1	2	1	3	3	-1.1031528	4.5	0.31222349	-1.221375	-0.69223845	Summer	Current	0	0
548	No	male	0	0	0	-10.942724	24.046865	-0.15944272	-2.3690009	0	0	0.5	0	0	0.5	0	0	0	0	0	0	No/Minor	Never	1	1	1	5	1	1	-0.86284697	4	1.9098589	-0.32792276	-0.042028762	Spring	Never	0	0
549	No	male	1	0	1	15.057276	-3.2933123	0.84055728	-5.759253	0.5	2.5	2	1	0	3.5	0	2	1	2	0	2	Diffuse	Current	4	4	5	5	4	4	1.2198031	13.5	-0.22817206	-0.8115896	0.60818088	Winter	Current	0	0
550	No	female	1	1	1	-14.942724	-14.852518	-1.1594428	1.8060611	0	0	0	0	0	0	0	0	0	0	0	0	No/Minor	Current	2	1	4	1	4	4	-1.1832547	5.5	-1.1321143	0.26770833	-0.69223845	Summer	Current	0	0
551	No	female	1	1	1	12.057276	-3.0332165	3.8405573	0.034164432	0	0	0	0	0	0	0	0	0	0	0	0	No/Minor	Current	4	2	4	3	3	3	0.97949731	9	-0.20783246	0.014922502	2.55881	Winter	Past	0	0
552	No	female	1	1	1	-3.9427245	-12.161211	1.8405572	16.427744	0	0	1	0	0	0.5	0	0	0	1	0	0	Local	Current	4	2	3	4	4	4	-0.3021335	10.5	-0.9216513	2.3536961	1.2583905	Winter	Current	0	0
553	No	female	0	0	0	-11.942724	-8.7608004	-2.1594427	3.735703	0	0	0	0	0	1	0	0	0	0	0	0	No/Minor	Past	3	1	3	1	1	1	-0.94294888	3	-0.65573537	0.54299879	-1.3424481	Spring	Past	0	0
554	No	female	1	1	0	0.057275541	2.3822522	-0.15944272	-7.283875	0	0.5	0.5	0	0	0	0	0	0	0	0	0	No/Minor	Current	4	3	4	1	3	2	0.018274203	7	0.21566303	-1.0290983	-0.042028762	Spring	Past	0	0
555	Yes	female	0	1	0	34.057274	-7.8271933	-2.1594427	20.058638	1	1	1	0	0	0	1	1	0	1	0	0	Diffuse	Current	5	5	5	2	5	5		13				Summer	Current	0	0
556	Yes	female	1	0	1	26.057276	1.3528204	-1.1594428	0.33941847	0	1	2	0	0	1	0	0	0	2	0	0	Local	Past	5	2	1	3	2	3		8				Spring	Past	0	0
557	No	male	0	0	0	-1.9427245	9.2898502	1.8405572	-2.3746872	0	0	2	0	0	0.5	0	0	0	2	0	0	Local	Current	4	2	5	1	3	3	-0.14192964	7.5	0.75584441	-0.32873392	1.2583905	Spring	Current	0	0
558	No	female	0	1	0	-4.9427242	10.171438	0.84055728	-0.22813052	3	5	4	3	1.5	4	2	2	2	2	1	4	Diffuse	Current	4	4	5	2	3	3	-0.38223541	9.5	0.82478583	-0.022497522	0.60818088	Spring	Past	0	0
559	Yes	female	0	0	0	18.057276	-7.9312315	-0.15944272	-2.7749109	0	1	1.5	1	0	0.5	0	0	0	1	0	0	Local	Current	3	2	5	3	4	4		9.5				Fall	Past	1	0
560	No	female	1	1	1	3.0572755	-8.1037159	0.84055728	22.36302	0	0	0	0	0	0	0	0	0	0	0	0	No/Minor	Current	4	3	4	1	3	3	0.25857997	7.5	-0.60435086	3.2004464	0.60818088	Winter	Current	1	0
561	Yes	male	1	1	0	-11.942724	11.217297	2.8405573	1.5146199	2	2	2	2	1	0	2	2	2	2	0	0	Diffuse	Past	3	2	3	2	2	2		5.5				Fall	Past	0	0
562	Yes	female	1	1	1	11.057276	-1.0044692	-0.15944272	8.9080448	0	2	0	1	0	0	0	2	1	0	0	0	Diffuse	Current	4	1	5	2	4	4		9				Winter	Current	1	0
563	No	male	1	0	1	-8.9427242	-4.2022791	-0.15944272	9.4960928	0	0	1	0	0	0	0	0	0	1	0	0	Local	Current	4	3	4	3	3	3	-0.7026431	9.5	-0.29925418	1.3647993	-0.042028762	Winter	Current	0	0
564	No	female	1	1	1	-8.9427242	6.6122317	0.84055728	-3.6893232	0	0	0	0	0	0	0	0	0	0	0	0	No/Minor	Current	4	3	4	2	5	5	-0.7026431	10.5	0.54645199	-0.51628518	0.60818088	Fall	Current	0	0
565	No	female	1	0	0	10.057276	6.7409105	-2.1594427	-3.6339693	0	0	0	0	0	0	0	0	0	0	0	0	No/Minor	Past	3	2	5	3	3	3	0.81929344	8.5	0.55651468	-0.50838804	-1.3424481	Spring	Never	0	0
566	No	female	0	0	1	1.0572755	4.8654828	-2.1594427	-1.7890102	0	0	0.5	0	0	0.5	0	0	0	0	0	0	No/Minor	Never	3	3	3	3	2	2	0.098376125	7	0.40985429	-0.24517874	-1.3424481	Winter	Never	0	0
567	No	female	1	0	0	-12.942724	4.2111368	-1.1594428	-3.8724093	0	0	1	0	0	0	0	0	0	1	0	0	Local	Current	4	2	4	2	3	3	-1.0230508	8	0.35868371	-0.54240507	-0.69223845	Fall	Past	0	0
568	No	female	1	1	0	-7.9427242	7.4034705	1.8405572	1.6402935	0	0	0	1	0	0	0	0	0	0	0	0	No/Minor	Current	4	3	4	3	3	3	-0.62254119	9.5	0.60832757	0.24405926	1.2583905	Summer	Past	0	0
569	No	female	1	0	1	11.057276	-10.696461	-1.1594428	-2.6309626	2	4	2	3.5	0	4	2	2	2	2	0	4	Diffuse	Current	3	3	4	3	4	4	0.89939535	9.5	-0.80710614	-0.36529517	-0.69223845	Fall	Current	0	0
570	No	female	1	0	0	-7.9427242	-24.73616	1.8405572	5.365591	0	0	0	0	0	0	0	0	0	0	0	0	No/Minor	Past	3	2	4	1	1	1	-0.62254119	4	-1.9050255	0.77552545	1.2583905	Fall	Past	0	0
571	No	male	0	0	0	-11.942724	11.96473	-0.15944272	-7.463583	1.5	1	0.5	0	0	0	1	0	0	0	0	0	No/Minor	Past	4	1	1	1	2	3	-0.94294888	4.5	0.96502292	-1.0547363	-0.042028762	Summer	Current	0	0
572	No	male	0	1	1	8.0572758	4.6245522	-2.1594427	-0.28742135	0	0	2	0.5	0	0.5	0	0	0	2	0	0	Local	Past	4	1	2	2	1	2	0.65908962	5	0.39101312	-0.03095606	-1.3424481	Summer	Current	0	0
573	Yes	male	1	1	0	2.0572755	4.4383783	0.84055728	-6.0569453	6	7	5	6	2.5	4	2	3	2	2	1	4	Diffuse	Past	3	3	3	4	3	2		8.5				Summer	Current	0	1
574	No	female	1	0	0	-10.942724	-10.907275	-1.1594428	-5.2385669	0	0	0	1	0	0	0	0	1	0	0	0	No/Minor	Past	2	3	3	2	2	3	-0.86284697	5.5	-0.82359213	-0.73730654	-0.69223845	Winter	Past	0	0
575	No	female	0	0	1	14.057276	-7.282361	-2.1594427	-6.2681499	0	0	0	0	0	0	0	0	0	0	0	0	No/Minor	Current	4	3	5	3	5	5	1.1397011	12	-0.54011983	-0.88419098	-1.3424481	Fall	Current	1	0
576	Yes	female	1	1	1	6.0572758	-8.0818138	1.8405572	11.374456	0	0	0	0	0	0	0	0	0	0	0	0	No/Minor	Current	4	3	3	5	3	3		11				Spring	Current	0	0
577	No	female	1	0	0	-1.9427245	5.9332447	-0.15944272	1.6460146	0	0	1.5	0	0.5	0	0	0	0	1	0	0	Local	Current	4	2	4	2	1	3	-0.14192964	7	0.49335429	0.24487559	-0.042028762	Winter	Past	0	0
578	Yes	female	1	0	1	0.057275541	-23.019527	2.8405573	6.6128736	0	0	0	0	0	0	0	0	0	0	0	0	No/Minor	Current	4	4	4	2	3	4		9.5				Spring	Current	0	0
579	No	male	1	0	0	-8.9427242	-5.2700405	-1.1594428	-3.9526031	2	3	2	3	0	2	2	2	2	2	0	2	Diffuse	Past	3	2	3	2	3	3	-0.7026431	6.5	-0.38275447	-0.55384564	-0.69223845	Spring	Past	0	0
580	No	male	0	1	0	-10.942724	-5.1632643	-0.15944272	0.32948047	0	1	1	1.5	0	2	0	0	1	0	0	2	Diffuse	Current	5	5	5	1	4	4	-0.86284697	11	-0.37440437	0.057053566	-0.042028762	Spring	Current	0	0
581	No	female	0	0	0	-12.942724	14.228932	-1.1594428	2.1034174	1	2	2	0	0	0	0	2	0	2	0	0	Local	Past	3	2	4	3	1	2	-1.0230508	6.5	1.1420863	0.3101303	-0.69223845	Fall	Past	0	0
582	No	male	0	0	0	-0.94272447	27.600595	0.84055728	-3.6788881	0	1.5	2	0	0	0.5	0	1	0	2	0	0	Local	Current	4	2	4	1	1	1	-0.061827723	5	2.1877639	-0.5147965	0.60818088	Fall	Never	0	0
583	No	female	1	0	1	18.057276	4.8846478	-0.15944272	-7.6779118	0	0	1	0	0	0.5	0	0	0	1	0	0	Local	Current	5	2	4	2	5	4	1.4601089	10.5	0.41135302	-1.0853132	-0.042028762	Spring	Current	0	0
584	No	female	0	0	0	5.0572758	5.418529	-2.1594427	-8.1498156	0	0	0	0	0	0	0	0	0	0	0	0	No/Minor	Current	4	3	4	2	3	3	0.41878381	8.5	0.45310315	-1.1526368	-1.3424481	Winter	Past	0	0
585	No	male	0	0	0	-11.942724	29.183073	-0.15944272	0.34870046	0	0	1	0	0	0.5	0	0	0	1	0	0	Local	Never	4	1	1	1	3	3	-0.94294888	5	2.3115158	0.059795618	-0.042028762	Winter	Never	0	0
586	Yes	male	0	0	0	14.057276	8.4493294	-1.1594428	-0.18249601	1.5	1.5	1.5	0	1.5	2	1	1	0	1	1	0	Diffuse	Past	3	3	3	1	2	3		5.5				Fall	Past	0	0
587	No	female	1	0	0	-12.942724	12.772396	-0.15944272	7.4497108	0	0	1.5	0	0	0	0	0	0	1	0	0	Local	Past	2	1	5	1	2	2	-1.0230508	4	1.028183	1.072854	-0.042028762	Spring	Current	0	0
588	Yes	female	1	1	0	-6.9427242	-16.380239	-1.1594428	-2.7739198	8	8	6.5	6.5	3	4	4	4	2	3	2	4	Diffuse	Past	3	3	3	5	1	1		8				Fall	Past	1	1
589	No	female	0	0	1	-14.942724	-16.648548	-1.1594428	12.331688	0	0	0	0	0	0	0	0	0	0	0	0	No/Minor	Current	4	4	3	5	3	3	-1.1832547	11.5	-1.2725656	1.7693366	-0.69223845	Winter	Past	0	0
590	No	female	0	0	0	-11.942724	16.038652	-0.15944272	12.724623	0	0	0	0	0	0	0	0	0	0	0	0	No/Minor	Past	4	1	3	1	1	1	-0.94294888	4	1.2836078	1.8253945	-0.042028762	Spring	Past	0	0
591	No	female	1	1	1	-5.9427242	0.03317631	0.84055728	-2.0433815	0	0	1	0	1	0	0	0	0	0	0	0	No/Minor	Past	2	3	5	2	3	3	-0.46233734	7	0.031962857	-0.28146842	0.60818088	Fall	Never	0	0
592	No	male	1	1	0	-0.94272447	-15.098925	0.84055728	-1.9927499	0	4	4	4	0.5	4	0	2	2	2	0	4	Diffuse	Past	2	2	2	3	1	2	-0.061827723	4.5	-1.1513836	-0.27424526	0.60818088	Spring	Past	0	0
593	No	male	0	0	1	-13.942724	-10.365181	-2.1594427	-10.833253	0	1.5	0	0.5	0	0.5	0	1	0	0	0	0	No/Minor	Past	2	2	2	2	2	2	-1.1031528	4	-0.78119969	-1.5354667	-1.3424481	Fall	Past	0	0
594	No	female	1	0	0	2.0572755	10.311069	-0.15944272	-7.3305554	4.5	5	2	2	0	2.5	2	2	2	2	0	0	Diffuse	Current	5	2	4	4	4	4	0.17847805	12	0.83570468	-1.0357579	-0.042028762	Fall	Past	0	0
595	Yes	female	1	0	0	-7.9427242	6.078351	-2.1594427	-9.7244425	0	0.5	0	4	0	0	0	0	2	0	0	0	No/Minor	Current	3	4	5	3	2	5		10				Spring	Current	0	0
596	No	female	0	0	1	-3.9427245	11.337762	-1.1594428	-1.8208832	0	0	0.5	0	0	0	0	0	0	0	0	0	No/Minor	Current	5	1	1	3	4	4	-0.3021335	9	0.91599333	-0.24972597	-0.69223845	Spring	Current	0	0
597	No	female	1	0	0	-8.9427242	-29.716311	-0.15944272	-3.4511242	0	0	1	0	0	0	0	0	0	1	0	0	Local	Current	4	3	4	3	3	3	-0.7026431	9.5	-2.2944784	-0.48230276	-0.042028762	Spring	Current	0	0
598	Yes	female	0	0	1	6.0572758	-18.682772	-2.1594427	-3.5875187	0	1	1	0	0	0	0	0	0	0	0	0	No/Minor	Current	5	5	5	5	5	5		16				Summer	Current	1	0
599	No	male	0	1	0	-11.942724	9.2159281	2.8405573	-0.63029683	0	1.5	0	1	0	0.5	0	1	1	0	0	0	Diffuse	Never	3	2	3	3	3	3	-0.94294888	7.5	0.75006366	-0.079872191	1.9086002	Spring	Never	0	0
600	No	female	1	1	0	-3.9427245	-13.628699	0.84055728	6.5611506	0	0	1	0	0	2	0	0	0	1	0	2	Local	Past	4	3	3	3	3	3	-0.3021335	9	-1.0364103	0.94608837	0.60818088	Winter	Current	0	0
601	No	male	0	0	0	-2.9427245	14.428796	-0.15944272	-1.2286847	0	2	1.5	1.5	2	2	0	2	1	1	1	0	Diffuse	Current	3	3	4	5	3	3	-0.22203156	10.5	1.1577154	-0.16524072	-0.042028762	Spring	Current	0	0
602	No	female	0	0	0	41.057274	-8.2542982	0.84055728	1.8011798	0	0	0	0	0	0	0	0	0	0	0	0	No/Minor	Past	5	1	3	3	1	2	3.302453	7.5	-0.61612648	0.2670123	0.60818088	Spring	Current	0	0
603	Yes	female	0	0	0	-4.9427242	-21.820349	-0.15944272	3.089344	0	1	1	0	0	2	0	0	0	0	0	2	No/Minor	Past	4	2	2	1	2	2		5				Spring	Past	0	0
604	Yes	female	0	1	1	11.057276	-19.608166	1.8405572	2.1564212	2	3	2	4	1.5	0	2	2	2	2	1	0	Diffuse	Past	3	3	3	4	4	4		10				Fall	Current	1	0
605	No	female	0	0	0	9.0572758	4.7860851	-1.1594428	2.2776799	0	0	0.5	0	0	0	0	0	0	0	0	0	No/Minor	Past	3	1	3	1	3	4	0.73919153	5.5	0.40364519	0.33499137	-0.69223845	Spring	Past	0	0
606	No	female	1	1	0	-2.9427245	-2.0311632	1.8405572	-6.1882944	0	0	0	0	0	0	0	0	0	0	0	0	No/Minor	Current	4	2	5	1	4	4	-0.22203156	8.5	-0.12947062	-0.87279832	1.2583905	Winter	Past	0	0
607	No	male	1	0	1	-12.942724	1.451383	0.84055728	-0.60953242	0	0	2	0	0.5	0	0	0	0	1	0	0	Local	Past	2	2	3	2	4	4	-1.0230508	6.5	0.14286801	-0.076909728	0.60818088	Fall	Current	0	0
608	Yes	female	0	0	1	-10.942724	11.866167	-2.1594427	-9.0250149	0	0.5	1	0	0	0	0	0	0	1	0	0	Local	Past	3	2	4	1	3	3		6				Summer	Past	0	0
609	No	female	1	1	0	-2.9427245	-13.562991	-1.1594428	-5.3956785	0	0	0	0	0	0	0	0	0	0	0	0	No/Minor	Current	4	2	4	3	3	3	-0.22203156	9	-1.0312719	-0.7597205	-0.69223845	Spring	Past	0	0
610	Yes	female	0	0	1	-6.9427242	-11.035954	-2.1594427	-9.7191935	0	0	0	0	0	0	0	0	0	0	0	0	No/Minor	Past	3	2	4	1	3	3		6				Fall	Past	0	0
611	No	female	0	0	0	19.057276	8.8682203	-0.15944272	-3.7990525	0	0	0	0	0	0	0	0	0	0	0	0	No/Minor	Current	3	3	4	4	3	3	1.5402107	9.5	0.72287244	-0.53193969	-0.042028762	Spring	Current	0	0
612	No	male	1	0	0	-9.9427242	29.664936	0.84055728	-2.1307561	0	0.5	1.5	0.5	0	2	0	0	0	1	0	2	Local	Current	3	3	4	5	2	2	-0.78274506	9.5	2.3491974	-0.29393378	0.60818088	Winter	Past	0	0
613	No	female	1	0	0	-2.9427245	6.5519991	-1.1594428	-1.1353208	0	0	0	0	0	0	0	0	0	0	0	0	No/Minor	Current	4	2	5	2	4	4	-0.22203156	9.5	0.54174161	-0.15192093	-0.69223845	Spring	Current	0	0
614	No	female	1	0	1	-2.9427245	-5.4124088	-1.1594428	5.5130715	0	0.5	1.5	0	0	2	0	0	0	1	0	0	Local	Past	3	2	2	4	3	3	-0.22203156	8	-0.39388782	0.79656559	-0.69223845	Summer	Current	1	0
615	No	male	1	0	0	-1.9427245	5.2980633	0.84055728	9.2296829	0	1.5	1.5	0	0	0	0	1	0	1	0	0	Local	Past	3	2	2	1	2	2	-0.14192964	4	0.44368243	1.326792	0.60818088	Spring	Past	0	0
616	Yes	male	1	1	0	-10.942724	9.9934778	0.84055728	-7.1113124	0	1	0	0	0	0	0	0	0	0	0	0	No/Minor	Past	3	1	3	1	2	2		4				Winter	Past	1	0
617	Yes	male	0	0	0	-1.9427245	1.1721222	-0.15944272	1.153392	4	4.5	5.5	2.5	0.5	3	2	2	2	2	0	2	Diffuse	Past	3	3	3	4	2	3		8.5				Spring	Past	0	0
618	No	female	1	1	0	-14.942724	-2.9702461	2.8405573	-3.4808967	0	0	0	0	0	1.5	0	0	0	0	0	0	No/Minor	Past	3	4	3	1	3	3	-1.1832547	6.5	-0.2029079	-0.48655012	1.9086002	Spring	Current	0	0
619	No	female	0	0	1	-10.942724	-7.4165158	-1.1594428	-6.5264754	0	0	0.5	0	0	0	0	0	0	0	0	0	No/Minor	Current	4	4	3	3	3	3	-0.86284697	9.5	-0.5506109	-0.92104477	-0.69223845	Spring	Past	0	0
620	No	female	0	0	0	-13.942724	-8.5581999	0.84055728	7.4609318	0	0	0.5	0	0	0.5	0	0	0	0	0	0	No/Minor	Current	4	3	5	3	4	4	-1.1031528	11	-0.63989192	1.0744551	0.60818088	Fall	Past	0	0
621	No	male	1	1	0	4.0572758	-15.827193	0.84055728	-5.2351542	0	0.5	0.5	0	1	0	0	0	0	0	1	0	No/Minor	Past	3	3	4	2	2	3	0.33868191	7	-1.2083349	-0.73681951	0.60818088	Fall	Past	0	0
622	Yes	male	1	1	0	-6.9427242	-8.3528605	-1.1594428	2.7370903	0	1	2	0	0	0	0	0	0	2	0	0	Local	Current	4	1	5	1	3	4		7.5				Fall	Current	0	0
623	No	female	0	0	1	-5.9427242	3.9619923	2.8405573	-2.8025935	0	0	0	0.5	0	0	0	0	0	0	0	0	No/Minor	Current	4	2	5	5	3	3	-0.46233734	11.5	0.33920026	-0.38978073	1.9086002	Winter	Current	0	0
624	No	female	1	1	1	-1.9427245	-18.318638	1.8405572	-6.6912999	0	1.5	1.5	0	0	2	0	1	0	1	0	2	Diffuse	Current	5	4	5	3	5	5	-0.14192964	13.5	-1.4031684	-0.94455916	1.2583905	Winter	Current	0	0
625	No	female	0	0	0	5.0572758	-2.7922857	-1.1594428	-7.163219	0.5	1.5	0.5	2	2	0	0	1	2	0	2	0	Diffuse	Current	4	1	3	3	4	4	0.41878381	9	-0.18899128	-1.0118852	-0.69223845	Spring	Past	0	0
626	No	male	0	0	0	0.057275541	10.420582	-2.1594427	-4.598712	0	0	0.5	0	0	0	0	0	0	0	0	0	No/Minor	Current	4	1	4	1	3	3	0.018274203	6.5	0.84426862	-0.64602238	-1.3424481	Summer	Current	0	0
627	Yes	female	0	0	0	-14.942724	-3.4740105	-0.15944272	5.8371029	0	0	1	0	0	0	0	0	0	1	0	0	Local	Past	4	3	3	2	2	2		7				Winter	Current	0	0
628	Yes	male	1	0	1	9.0572758	4.0851955	0.84055728	1.7653722	1	0.5	0	0	0	0	1	0	0	0	0	0	No/Minor	Current	5	4	5	3	2	2		10.5				Fall	Current	1	0
629	No	male	0	0	1	8.0572758	4.6437168	-0.15944272	-4.0015073	0.5	2	0	0	0	0.5	0	1	0	0	0	0	No/Minor	Never	2	2	3	1	2	1	0.65908962	3	0.39251184	-0.56082255	-0.042028762	Spring	Never	0	0
630	Yes	male	1	1	0	-2.9427245	32.071507	2.8405573	-4.3745418	2	2	4	1	0	2.5	2	2	0	2	0	0	Diffuse	Current	3	4	4	5	3	3		11				Summer	Current	0	0
631	No	female	0	0	0	14.057276	-7.7313685	-1.1594428	5.3104525	0	0	0	0	0	0	0	0	0	0	0	0	No/Minor	Never	2	1	4	1	2	2	1.1397011	3.5	-0.5752328	0.76765877	-0.69223845	Winter	Never	0	0
632	No	female	1	0	0	25.057276	8.8381042	-0.15944272	4.5100803	0	0.5	1	0	0	0.5	0	0	0	1	0	0	Local	Never	1	1	2	1	1	1	2.0208223	0.5	0.72051752	0.65347487	-0.042028762	Fall	Never	1	0
633	No	female	1	0	1	-12.942724	4.7641826	-0.15944272	-4.5122938	0	1	0	0	0	0	0	0	0	0	0	0	No/Minor	Past	3	3	3	2	3	3	-1.0230508	7	0.40193257	-0.63369334	-0.042028762	Fall	Past	0	0
634	Yes	male	1	1	0	-1.9427245	8.9065504	2.8405573	7.2465487	0.5	4.5	4.5	1.5	0	0	0	2	1	2	0	0	Diffuse	Past	3	3	4	1	3	3		6.5				Fall	Past	0	0
635	Yes	male	0	0	0	23.057276	20.145428	-0.15944272	-6.5346947	0	0	1	0	0	0	0	0	0	1	0	0	Local	Current	5	2	5	3	1	1		8.5				Winter	Current	0	0
636	No	female	1	1	0	-10.942724	-11.241293	-0.15944272	-11.331151	0	0	1	0	0	0	0	0	0	1	0	0	Local	Current	4	2	4	1	4	3	-0.86284697	7.5	-0.84971273	-1.6064988	-0.042028762	Spring	Past	0	0
637	No	female	1	0	0	6.0572758	0.94761848	2.8405573	16.289227	0	0	1	0	0	0.5	0	0	0	0	0	0	No/Minor	Current	4	2	5	3	4	4	0.49888575	10.5	0.10347304	2.3339348	1.9086002	Fall	Current	0	0
638	No	female	1	0	0	-2.9427245	8.2686319	-2.1594427	-1.5861753	0	0	0	0	0	0	0	0	0	0	0	0	No/Minor	Current	3	2	5	5	3	3	-0.22203156	10.5	0.67598408	-0.21624175	-1.3424481	Spring	Current	0	0
639	No	female	1	0	0	-0.94272447	12.287796	-0.15944272	-3.8447893	0	0	0	0	0	0	0	0	0	0	0	0	No/Minor	Never	3	2	3	1	3	3	-0.061827723	5.5	0.99028707	-0.53846461	-0.042028762	Spring	Never	0	0
640	No	female	1	0	0	-7.9427242	-4.0489593	-0.15944272	-0.22813052	0	0	0	2	0	0	0	0	1	0	0	0	No/Minor	Past	3	1	1	2	3	3	-0.62254119	5	-0.28726465	-0.022497522	-0.042028762	Spring	Past	0	0
641	No	male	0	1	0	-1.9427245	0.86000723	0.84055728	-4.4066005	0	0	0	0	0	0	0	0	0	0	0	0	No/Minor	Past	3	1	2	2	3	3	-0.14192964	5.5	0.096621983	-0.61861491	0.60818088	Fall	Past	0	0
642	No	female	0	0	1	-0.94272447	19.001007	0.84055728	-1.6933241	0	1	2.5	0	0	2	0	1	0	1	0	2	Diffuse	Current	4	4	4	3	3	3	-0.061827723	10	1.5152673	-0.23152781	0.60818088	Spring	Past	0	0
643	Yes	male	0	0	0	-6.9427242	11.113258	-1.1594428	8.2231703	1	3.5	2	2.5	1	2	1	2	2	2	1	0	Diffuse	Current	4	2	4	2	3	3		8				Spring	Current	0	0
644	No	female	1	0	1	-12.942724	-4.2214437	-1.1594428	1.4881781	0	0	0	0	0	0	0	0	0	0	0	0	No/Minor	Past	3	3	4	3	3	3	-1.0230508	8.5	-0.30075291	0.22235794	-0.69223845	Spring	Past	0	0
645	No	male	0	0	0	5.0572758	14.02907	-1.1594428	2.1220753	0	0	0	0	0	0	0	0	0	0	0	0	No/Minor	Current	3	2	4	4	1	2	0.41878381	7.5	1.1264564	0.31279206	-0.69223845	Fall	Current	0	0
646	No	female	0	0	0	-14.942724	0.65193057	-1.1594428	10.177083	0	1.5	2	1	1	0.5	0	1	1	2	1	0	Diffuse	Current	5	2	5	2	4	5	-1.1832547	11	0.080349885	1.4619519	-0.69223845	Spring	Current	0	0
