# Supplementary material for: A new approach to categorization of radiologic inflammation in chronic rhinosinusitis
Source: PLoS One. 2020 Jun 29;15(6):e0235432. doi: 10.1371/journal.pone.0235432 (PMC7323942; doi:10.1371/journal.pone.0235432)
Supplement: S2 Data — (XLSX) [file pone.0235432.s013.xlsx]

## Sheet: Sheet1
Variable	Description
StudyID	Generic ID for participant
Surgery	Yes = participant had CT evidence of prior sinus surgery; No = participant had no CT evidence of prior sinus surgery
sex	Participant's sex: female; male
hay_fever	1 = participant self-reported physician diagnosis of hay fever on baseline questionnaire; 0 = participant did not self-report physician diagnosis of hay fever on baseline questionnaire
asthma	1 = participant self-reported physician diagnosis of asthma on baseline questionnaire; 0 = participant did not self-report physician diagnosis of asthma on baseline questionnaire
migraine	1 = participant met criteria for being a migraineur based on the ID migraine questionnaire at baseline; 0 = participant did not meet criteria for being a migraineur based on the ID migraine questionnaire at baseline
center_anxiety_ct	Mean-centered anxiety sensitivity index score
center_age_ct	Mean-centered age
center_charlson_ct	Mean-centered Charlson comorbidity index score
center_bmi_ct	Mean-centered body mass index
Frontal_mLM_total	Modified Lund-Mackay score: frontal sinus
Anteth_mLM_total	Modified Lund-Mackay score: anterior ethmoid sinus
Maxillary_mLM_total	Modified Lund-Mackay score: maxillary sinus
Posteth_mLM_total	Modified Lund-Mackay score: posterior ethmoid sinus
Sphenoid_mLM_total	Modified Lund-Mackay score: Sphenoid sinus
OMC_mLM_total	Modified Lund-Mackay score: OMC
Frontal_LM_total	Lund-Mackay score: frontal sinus
Anteth_LM_total	Lund-Mackay score: anterior ethmoid sinus
Maxillary_LM_total	Lund-Mackay score: maxillary sinus
Posteth_LM_total	Lund-Mackay score: posterior ethmoid sinus
Sphenoid_LM_total	Lund-Mackay score: sphenoid sinus
OMC_LM_total	Lund-Mackay score: OMC
latent_class	Opacification latent class assignment: No/Minor, Local, Diffuse
epos_crs_status	Participant met criteria for epidemiologic definition of CRS based on EPOS criteria: never, past, current
nasal_blockage	Participant self-reported nasal blockage in past three months: 1 = never; 2 = once in a while; 3 = some of the time; 4 = most of the time; 5 = all of the time
nasal_discharge	Participant self-reported nasal discharge in past three months: 1 = never; 2 = once in a while; 3 = some of the time; 4 = most of the time; 5 = all of the time
post_nasal_drip	Participant self-reported post-nasal drip in past three months: 1 = never; 2 = once in a while; 3 = some of the time; 4 = most of the time; 5 = all of the time
smell_loss	Participant self-reported smell loss in past three months: 1 = never; 2 = once in a while; 3 = some of the time; 4 = most of the time; 5 = all of the time
facial_pain	Participant self-reported facial pain in past three months: 1 = never; 2 = once in a while; 3 = some of the time; 4 = most of the time; 5 = all of the time
facial_pressure	Participant self-reported facial pressure in past three months: 1 = never; 2 = once in a while; 3 = some of the time; 4 = most of the time; 5 = all of the time
z_anxiety_ct	z-standardized anxiety sensitivity index score
crs_sx_index	Participant's CRS symptom index (as described in manuscript)
z_age	z-standardized age
z_bmi	z-standardized body mass index
z_charlson	z-standardized Charlson comorbidity index
season	Season in which CT symptom questionnaire was completed: fall, winter, spring, summer
epos_CRS_statuspriortoct	Participant met criteria for epidemiologic definition of CRS at questionnaire prior to CT, based on EPOS criteria: never, past, current
ct_90days	1 = participant's CT was completed more than 90 days before/after completion of nearest symptom questionnaire; 0 = participant's CT was completed within 90 days of nearest symptom questionnaire
ns_opacification_bin	1 = participant had nasal cavity opacification on CT; 0 = participant did not have nasal cavity opacification on CT
